# Supplementary material for: Systematic review and meta-analysis of cardiac complications in acute pancreatitis
Source: iScience. 2025 Dec 4;29(1):114172. doi: 10.1016/j.isci.2025.114172 (PMC12804618; doi:10.1016/j.isci.2025.114172)
Supplement: Data S1. List of excluded full-text articles with reasons [file mmc2.xlsx]

## Sheet: Wrong_outcome_original_pool
key	title	year	journal	issn	volume	issue	pages	authors	url	language	doi
rayyan-625897230	Role of intraoperative cholangiography for detecting residual stones after biliary pancreatitis: still useful? A retrospective study	2017	World J Emerg Surg	1749-7922	12		18	Abdelaal, A. and El-Matbouly, M. and Sulieman, I. and Elfaki, A. and El-Bakary, T. and Abdelaziem, S. and Gehani, S. and Toro, A. and Di Carlo, I.	https://www.ncbi.nlm.nih.gov/pmc/articles/PMC5397714/pdf/13017_2017_Article_130.pdf	eng
rayyan-625897231	Early surgery for necrotizing pancreatitis: Primary necrosectomy is not necessary	2010	Pancreas	0885-3177	39	8	1306	Abdullaev, Y. P. and Galeev, S. I. and Rubtsov, M. A.	https://www.embase.com/search/results?subaction=viewrecord&id=L70301145&from=export http://dx.doi.org/10.1097/MPA.0b013e3181f73ec0	English
rayyan-625897232	Prevalence and Impact of Acute Pancreatitis on Hospitalization Outcomes in a Cohort of Patients With Crohn's Disease	2022	J Clin Med Res	1918-3003 (Print) 1918-3003	14	8	293-299	Abomhya, A. and Clemetson, E. and Khan, F. and Tageldin, O. and Abdulsada, Z. and Hamad, H. and Gayam, V. and Etienne, D.		eng
rayyan-625897234	Factors Predicting the Development of Necrosis in Patients Presenting With Edematous Acute Pancreatitis	2022	Pancreas	1536-4828 0885-3177	51	10	1300-1307	Acehan, F. and Comoglu, M. and Kayserili, F. M. and Hayat, B. and Ates, I.	https://www.embase.com/search/results?subaction=viewrecord&id=L2024265917&from=export http://dx.doi.org/10.1097/MPA.0000000000002206	English	10.1097/MPA.0000000000002206
rayyan-625897236	Therapeutic plasma exchange in hypertriglyceridemia-induced acute pancreatitis: A nationwide descriptive study	2021	American Journal of Gastroenterology	1572-0241	116		S42	Achebe, I. and Wai, H. and Pudasaini, G. and Warraich, M. S. and Sherazi, S. A. A. and Chhetri, K. and Nwokolo, C. and Gillani, S. and Shaka, H.	https://www.embase.com/search/results?subaction=viewrecord&id=L636476245&from=export http://dx.doi.org/10.14309/01.ajg.0000772380.19537.75	English	10.14309/01.ajg.0000772380.19537.75
rayyan-625897237	Quantification of the impact of interventional radiology in the management of acute pancreatitis	2019	Ir J Med Sci	0021-1265	188	4	1195-1200	Acton, H. J. and Mulholland, D. and Torreggiani, W. C.	https://link.springer.com/article/10.1007/s11845-019-01970-4	eng
rayyan-625897239	Trends in gastrointestinal disease hospitalizations and outcomes during the first year of the coronavirus pandemic	2023	World J Gastroenterol	1007-9327 (Print) 1007-9327	29	4	744-757	Adekunle, A. D. and Rubens, M. and Sedarous, M. and Tariq, T. and Okafor, P. N.		eng
rayyan-625897240	Hypertriglyceridaemia as a risk factor for critical care admission in acute pancreatitis: A prospective study	2020	Clin Nutr ESPEN	2405-4577	39		227-233	Adiamah, A. and Kushairi, A. and Tumilty, S. and Na, Y. and Crook, M. and Brooks, A. J. and Lobo, D. N.		eng
rayyan-625897241	Efficacy and safety of therapeutic ERCP in patients with cirrhosis: A large multicenter study	2016	Gastrointestinal Endoscopy	1097-6779 0016-5107	83	2	353-359	Adler, D. G. and Haseeb, A. and Francis, G. and Kistler, C. A. and Kaplan, J. and Ghumman, S. S. and Laique, S. N. and Munigala, S. and Taylor, L. J. and Cox, K. and Root, B. and Hayat, U. and Siddiqui, A.	https://www.embase.com/search/results?subaction=viewrecord&id=L606678315&from=export http://dx.doi.org/10.1016/j.gie.2015.08.022 https://www.giejournal.org/article/S0016-5107(15)02756-X/fulltext	English
rayyan-625897242	The efficacy and safety of therapeutic endoscopic retrograde cholangiopancreatography (ERCP) in patients with liver cirrhosis: A large multicenter study	2015	Gastrointestinal Endoscopy	0016-5107	81	5	AB191	Adler, D. G. and Haseeb, A. and Francis, G. and Kistler, C. A. and Kaplan, J. H. and Ghumman, S. S. and Laique, S. N. and Munigala, S. and Cox, K. and Hayat, U. and Siddiqui, A.	https://www.embase.com/search/results?subaction=viewrecord&id=L71900963&from=export http://dx.doi.org/10.1016/j.gie.2015.03.1943	English	10.1016/j.gie.2015.03.1943
rayyan-625897243	Hypertriglyceridemia-Induced Pancreatitis: A Decade of Experience in a Community-Based Teaching Hospital	2015	R I Med J (2013)	0363-7913	98	12	40-3	Afari, M. E. and Shafqat, H. and Shafi, M. and Marmoush, F. Y. and Roberts, M. B. and Minami, T.		eng
rayyan-625897244	Risk of Recurrent Pancreatitis and Progression to Chronic Pancreatitis After a First Episode of Acute Pancreatitis	2016	Clin Gastroenterol Hepatol	1542-3565	14	5	738-46	Ahmed Ali, U. and Issa, Y. and Hagenaars, J. C. and Bakker, O. J. and van Goor, H. and Nieuwenhuijs, V. B. and Bollen, T. L. and van Ramshorst, B. and Witteman, B. J. and Brink, M. A. and Schaapherder, A. F. and Dejong, C. H. and Spanier, B. W. and Heisterkamp, J. and van der Harst, E. and van Eijck, C. H. and Besselink, M. G. and Gooszen, H. G. and van Santvoort, H. C. and Boermeester, M. A.	https://www.cghjournal.org/article/S1542-3565(16)00004-5/pdf	eng
rayyan-625897245	QUALITY GAPS IN THE MANAGEMENT OF PATIENTS WITH ACUTE PANCREATITIS	2018	Gastroenterology	1528-0012 0016-5085	154	6	S-147	Ahmed, O. and Teshima, C. W. and Akram, H. and Gupta, V. and Mosko, J. D.	https://www.embase.com/search/results?subaction=viewrecord&id=L2002336786&from=export http://dx.doi.org/10.1016/S0016-5085(18)30907-7	English	10.1016/S0016-5085(18)30907-7
rayyan-625897246	Spectrum of acute pancreatitis on surgical floor of tertiary care hospital	2016	Rawal Medical Journal	0303-5212	41	1	31-35	Ahmed, R. and Shafique, M. S. and Ahmad, S. H. and Hassan, M. and Adnan, N. and Rasheed, G. and Khan, J. S.	https://www.embase.com/search/results?subaction=viewrecord&id=L608428472&from=export	English
rayyan-625897247	Etiologies and predictors for 30-day readmissions in patients admitted with acute pancreatitis: A nationwide analysis using the 2014 national readmission database	2017	Chest	1931-3543	152	4	A331	Ahsan, S. and Gholitabar, N. and Lemor, A. and Lee, S. and Dehkordi, S. H. H. and Mathew, J.	https://www.embase.com/search/results?subaction=viewrecord&id=L619297439&from=export http://dx.doi.org/10.1016/j.chest.2017.08.357	English	10.1016/j.chest.2017.08.357
rayyan-625897249	Endovascular embolization of arterial bleeding in patients with severe acute pancreatitis	2019	Wideochirurgia I Inne Techniki Maloinwazyjne	2299-0054 1895-4588	14	3	401-407	Ai, M. and Lu, G. and Xu, J.	https://www.embase.com/search/results?subaction=viewrecord&id=L2002893772&from=export http://dx.doi.org/10.5114/wiitm.2019.86919 https://www.ncbi.nlm.nih.gov/pmc/articles/PMC6748051/pdf/WIITM-14-37320.pdf	English
rayyan-625897250	Mechanism of pancreatitis caused by ERCP	2002	Gastrointestinal Endoscopy	0016-5107	55	1	50-54	Akashi, R. and Kiyozumi, T. and Tanaka, T. and Sakurai, K. and Oda, Y. and Sagara, K.	https://www.embase.com/search/results?subaction=viewrecord&id=L41122923&from=export http://dx.doi.org/10.1067/mge.2002.118964 https://www.giejournal.org/article/S0016-5107(02)62192-3/fulltext	English
rayyan-625897252	Risk factors for post-endoscopic retrograde cholangiopancreatography (ERCP) pancreatitis in high-risk patients: secondary analysis of a randomized controlled study	2017	Gastrointestinal endoscopy		85	5	AB219‚ÄêAB220	Akshintala, V. S. and Goenka, M. K. and Kamal, A. and Rai, V. K. and Ghosh, S. and Talukdar, R. and Khashab, M. A. and Kalloo, A. N. and Reddy, D. N. and Singh, V. and et al.	https://www.cochranelibrary.com/central/doi/10.1002/central/CN-01430569/full
rayyan-625897253	A population-based study of severity in patients with acute on chronic pancreatitis	2013	Pancreas	0885-3177 1536-4828	42	8	1245-1250	Akshintala, V. S. and Hutfless, S. M. and Yadav, D. and Khashab, M. A. and Lennon, A. M. and Makary, M. A. and Hirose, K. and Andersen, D. K. and Kalloo, A. N. and Singh, V. K.	https://www.embase.com/search/results?subaction=viewrecord&id=L370210782&from=export http://dx.doi.org/10.1097/MPA.0b013e3182a85af3	English
rayyan-625897254	Serum interleukin-35 and pentraxin-3 levels in patients with mild acute pancreatitis	2019	Przeglad Gastroenterologiczny	1897-4317 1895-5770	14	1	48-54	Aksoy, E. K. and Sapmaz, F. P. and Doƒüan, √ñ and G√∂kta≈ü, Z. and Uzman, M. and Nazlƒ±g√ºl, Y.	https://www.embase.com/search/results?subaction=viewrecord&id=L2001777409&from=export http://dx.doi.org/10.5114/pg.2019.83425 https://www.ncbi.nlm.nih.gov/pmc/articles/PMC6444112/pdf/PG-14-36008.pdf	English	10.5114/pg.2019.83425
rayyan-625897255	The Effects of the Fat Distribution of Body, Skeletal Muscle Mass and Muscle Quality on Acute Pancreatitis Severity: A Retrospective Cross-Sectional Study	2021	Journal of Computer Assisted Tomography	1532-3145 0363-8715	45	4	500-506	Akturk, Y. and Ozbal Gunes, S. and Hekimoglu, B.	https://www.embase.com/search/results?subaction=viewrecord&id=L635574867&from=export http://dx.doi.org/10.1097/RCT.0000000000001175	English	10.1097/RCT.0000000000001175
rayyan-625897256	Does intravenous toradol lower the risk for post-endoscopic retrograde cholangiopancreatography pancreatitis?	2016	Gastrointestinal Endoscopy	1097-6779	83	5	AB254	Al-Hamid, H. and Leelasinjaroen, P. and Manatsathit, W. and Barawi, M.	https://www.embase.com/search/results?subaction=viewrecord&id=L72292856&from=export	English
rayyan-625897257	Pattern of acute pancreatitis in a tertiary care center in oman	2014	Oman Med J	1999-768X (Print) 1999-768x	29	5	358-61	Albulushi, A. and Siddiqi, A. and Alqarshoubi, I. and Aladawi, M. and Alkhadhouri, G. and Farhan, H.	https://www.ncbi.nlm.nih.gov/pmc/articles/PMC4202226/pdf/OMJ-D-14-00062.pdf	eng
rayyan-625897258	Determinants and outcomes of acute pancreatitis in patients hospitalized for COVID-19: Early pandemic experience	2023	Pancreatology	1424-3903				Aldiabat, M. and Kilani, Y. and Arshad, I. and Rana, T. and Aleyadeh, W. and Al Ta'ani, O. and Aljabiri, Y. and Alsakarneh, S. and Abdelfattah, T. and Alhuneafat, L. and Manvar, A.		eng	10.1016/j.pan.2023.10.012
rayyan-625897259	Colonic complications of severe acute pancreatitis	1989	Br J Surg	0007-1323 (Print) 0007-1323	76	4	362-7	Aldridge, M. C. and Francis, N. D. and Glazer, G. and Dudley, H. A.	https://bjssjournals.onlinelibrary.wiley.com/doi/abs/10.1002/bjs.1800760416?sid=nlm%3Apubmed	eng
rayyan-625897261	[Optimization of antisecretory component of severe acute pancreatitis intensive management]	2016	Khirurgiia (Mosk)	0023-1207 (Print) 0023-1207		6	83-85	Alexandrova, E. D. and Sadchikov, D. V. and Kuligin, A. V.		rus
rayyan-625897262	Acute venous thromboembolism in acute pancreatitis based on the severity: a retrospective cohort study	2022	Journal of Pancreatology	2577-3577 2096-5664	5	1	2017-10-01	Ali, H. and Manickam, S. and Pamarthy, R. and Farooq, M. F. and Leland, W.	https://www.embase.com/search/results?subaction=viewrecord&id=L2020159203&from=export http://dx.doi.org/10.1097/JP9.0000000000000085	English
rayyan-625897263	ACUTE VENOUS THROMBOEMBOLISM IN ACUTE PANCREATITIS BASED ON SEVERITY AND THE IMPACT ON INPATIENT UNITED STATES POPULATION	2022	Gastroenterology	1528-0012 0016-5085	162	7	S-368-S-369	Ali, H. and Pamarthy, R. and Manickam, S. and Farooq, M. and Leland, W.	https://www.embase.com/search/results?subaction=viewrecord&id=L2018832436&from=export http://dx.doi.org/10.1016/S0016-5085(22)60883-7	English
rayyan-625897264	Risk of recurrent pancreatitis and progression to chronic pancreatitis after acute pancreatitis	2014	HPB	1365-182X	16		156	Ali, U. A. and Issa, Y. and Hagenaars, J. C. and Bakker, O. J. and Van Goor, H. and Van Ramshorst, B. and Besselink, M. G. and Gooszen, H. G. and Van Santvoort, H. C. and Boermeester, M. A.	https://www.embase.com/search/results?subaction=viewrecord&id=L71381872&from=export	English
rayyan-625897266	Insulin and heparin therapies in acute pancreatitis due to hypertriglyceridemia	2021	Journal of the College of Physicians and Surgeons Pakistan	1681-7168 1022-386X	31	11	1337-1340	Altinkaya, E. and Aktas, A.	https://www.embase.com/search/results?subaction=viewrecord&id=L2015274414&from=export http://dx.doi.org/10.29271/jcpsp.2021.11.1337	English
rayyan-625897268	SARCOPENIA IS ASSOCIATED WITH WORSE OUTCOMES IN ACUTE PANCREATITIS	2020	Gastroenterology	1528-0012 0016-5085	158	6	S-588	AlYassin, A. and Alazzawi, Y. and Spaho, L. and Watts, G. and Tai, R. and Shiang, T. and Malhotra, U. and Wassef, W.	https://www.embase.com/search/results?subaction=viewrecord&id=L2005914737&from=export http://dx.doi.org/10.1016/S0016-5085(20)32177-6	English	10.1016/S0016-5085(20)32177-6
rayyan-625897270	Continuous arterial infusion therapy for severe acute pancreatitis: correlation between CT arteriography and therapeutic effect	1999	J Vasc Interv Radiol	1051-0443 (Print) 1051-0443	10	10	1335-42	Anai, H. and Sakaguchi, H. and Uchida, H. and Matsuo, N. and Tanaka, T. and Yoshioka, T. and Ohishi, H. and Murao, Y. and Miyamoto, S.	https://www.jvir.org/article/S1051-0443(99)70240-X/pdf	eng
rayyan-625897271	Urinary trypsinogen-2 dipstick in acute pancreatitis	2010	Pancreas	0885-3177	39	1	26-30	Andersen, A. M. and Novovic, S. and Ersb√∏ll, A. K. and Jorgensen, L. N. and Hansen, M. B.		eng
rayyan-625897272	Alanine transaminase rather than abdominal ultrasound alone is an important investigation to justify cholecystectomy in patients presenting with acute pancreatitis	2010	HPB	1365-182X 1477-2574	12	5	342-347	Anderson, K. and Brown, L. A. and Daniel, P. and Connor, S. J.	https://www.embase.com/search/results?subaction=viewrecord&id=L359005698&from=export http://dx.doi.org/10.1111/j.1477-2574.2010.00173.x https://www.hpbonline.org/article/S1365-182X(15)30293-8/pdf	English
rayyan-625897273	Acute pancreatitis - Costs for healthcare and loss of production	2013	Scandinavian Journal of Gastroenterology	0036-5521 1502-7708	48	12	1459-1465	Andersson, B. and Appelgren, B. and Sj√∂din, V. and Ansari, D. and Nilsson, J. and Persson, U. and Tingstedt, B. and Andersson, R.	https://www.embase.com/search/results?subaction=viewrecord&id=L372106898&from=export http://dx.doi.org/10.3109/00365521.2013.843201	English
rayyan-625897274	Severe acute pancreatitis--outcome following a primarily non-surgical regime	2006	Pancreatology	1424-3903 (Print) 1424-3903	6	6	536-41	Andersson, B. and Olin, H. and Eckerwall, G. and Andersson, R.		eng
rayyan-625897275	Incidence, management and recurrence rate of acute pancreatitis	2004	Scand J Gastroenterol	0036-5521 (Print) 0036-5521	39	9	891-4	Andersson, R. and Andersson, B. and Haraldsen, P. and Drewsen, G. and Eckerwall, G.		eng
rayyan-625897276	Endoscopic transmural drainage tailored to quantity of necrotic debris versus laparoscopic transmural internal drainage for walled-off necrosis in acute pancreatitis: a randomized controlled trial	2021	Pancreatology		21	7	1291‚Äê1298	Angadi, S. and Mahapatra, S. J. and Sethia, R. and Elhence, A. and Krishna, A. and Gunjan, D. and Prajapati, O. P. and Kumar, S. and Bansal, V. K. and Garg, P. K.	https://www.cochranelibrary.com/central/doi/10.1002/central/CN-02295020/full
rayyan-625897277	Comparison of aggressive versus standard intravenous hydration for clinical improvement among patients with mild acute pancreatitis: A randomized controlled trial	2021	Pancreatology	1424-3911 1424-3903	21	7	1224-1230	Angsubhakorn, A. and Tipchaichatta, K. and Chirapongsathorn, S.	https://www.embase.com/search/results?subaction=viewrecord&id=L2013342221&from=export http://dx.doi.org/10.1016/j.pan.2021.06.004	English
rayyan-625897278	Clinical significance of pathogenic CTRC mutations in childhoodonset pancreatitis (data analysis from APPLE study)	2017	Pancreatology	1424-3911	17	3	S99-S100	Anna Bokor, B. and S√°ndor, M. and N√©meth, B. C. and P√°rniczky, A. and T√≥th, A. Z. and Mosztbacher, D. and L√°sztity, N. and Demcs√°k, A. and Szentesi, A. and Pienar, C. and Tokodi, I. and Vass, I. and Kadenczki, O. and Czelecz, J. and Andorka, C. and Ka√°n, K. and Horv√°th, E. and Juh√°sz, F. and Veres, G. and Guthy, I. and Tomsits, E. and G√°rdos, L. and Ila, V. and V√∂r√∂s, K. and Horv√°th,…	https://www.embase.com/search/results?subaction=viewrecord&id=L620414736&from=export	English
rayyan-625897279	Activation peptide of carboxypeptidase B and anionic trypsinogen as early predictors of the severity of acute pancreatitis	2001	Br J Surg	0007-1323 (Print) 0007-1323	88	2	216-21	Appelros, S. and Petersson, U. and Toh, S. and Johnson, C. and Borgstr√∂m, A.	https://watermark.silverchair.com/bjs396.pdf?token=AQECAHi208BE49Ooan9kkhW_Ercy7Dm3ZL_9Cf3qfKAc485ysgAAA8AwggO8BgkqhkiG9w0BBwagggOtMIIDqQIBADCCA6IGCSqGSIb3DQEHATAeBglghkgBZQMEAS4wEQQMDEbNu8QiU3MqSXkoAgEQgIIDc6fCynFJrG_OL4SIco1xcrcGhhHEK9cOklyFLbytya6V_dLO1arTJhjTr5eRvEApelrwXWitmddXOCXYHpuAPGKhLt9dwfVZD3kgB8H5niQISnoFWwKjO9BxE4U15Ed6hJYgluLCzqkRd6nGJzC2VBmJo354rkeZ1ByhK3sCwVs6LJFwgAaOL4z0xRtMLfJx…	eng
rayyan-625897282	A comparison of the consensus and clinical definitions of pancreatitis with a proposal to redefine post-endoscopic retrograde cholangiopancreatography pancreatitis	2010	Pancreas	0885-3177	39	4	530-535	Artifon, E. L. A. and Chu, A. and Freeman, M. and Sakai, P. and Usmani, A. and Kumar, A.	https://www.embase.com/search/results?subaction=viewrecord&id=L358741190&from=export http://dx.doi.org/10.1097/MPA.0b013e3181c306c0	English
rayyan-625897283	Splenic complications of pancreatitis:A South Indian tertiary care centre experience	2019	Journal of Gastroenterology and Hepatology	1440-1746	34		812	Arun, P. and Venketeshwaran, A. R. and Solomon, R. and Karunakaran, P. and Ramamoorthy, M. and Annaswamy, C.	https://www.embase.com/search/results?subaction=viewrecord&id=L631898144&from=export http://dx.doi.org/10.1111/jgh.14865 https://onlinelibrary.wiley.com/doi/pdfdirect/10.1111/jgh.14865?download=true	English	10.1111/jgh.14865
rayyan-625897284	Computed tomography and magnetic resonance imaging in the assessment of acute pancreatitis	2004	Gastroenterology	0016-5085 (Print) 0016-5085	126	3	715-23	Arvanitakis, M. and Delhaye, M. and De Maertelaere, V. and Bali, M. and Winant, C. and Coppens, E. and Jeanmart, J. and Zalcman, M. and Van Gansbeke, D. and Devi√®re, J. and Matos, C.		eng
rayyan-625897285	Correlation of Pancreatic T1 Values Using Modified Look-Locker Inversion Recovery Sequence (MOLLI) with Pancreatic Exocrine and Endocrine Function	2020	J Clin Med	2077-0383 (Print) 2077-0383	9	6		Ashihara, N. and Watanabe, T. and Kako, S. and Kuraishi, Y. and Ozawa, M. and Shigefuji, S. and Kanai, K. and Usami, Y. and Yamada, A. and Umemura, T. and Fujinaga, Y.	https://mdpi-res.com/d_attachment/jcm/jcm-09-01805/article_deploy/jcm-09-01805.pdf?version=1591781376	eng
rayyan-625897286	Pancreatic involvement due to immune checkpoint inhibitors: a proposed classification	2023	Cancer Immunol Immunother	0340-7004	72	4	895-901	Ashkar, M. and Chandra, S. and Vege, S. S. and Takahashi, H. and Takahashi, N. and McWilliams, R. R.	https://link.springer.com/article/10.1007/s00262-022-03295-1	eng
rayyan-625897287	Necrotizing pancreatitis: contemporary analysis of 99 consecutive cases	2001	Ann Surg	0003-4932 (Print) 0003-4932	234	4	572-9
rayyan-625897288	The relationship between lymphopenia and development of late complications in severe acute pancreatitis	2022	Ulusal Travma ve Acil Cerrahi Dergisi	1306-696X	28	9	1353-1358	A≈üƒ±kuzunoƒülu, F. and √ñzpek, A.	https://www.embase.com/search/results?subaction=viewrecord&id=L2017901086&from=export http://dx.doi.org/10.14744/tjtes.2021.23904	English
rayyan-625897289	QT interval analysis in patients with acute biliary pancreatitis	2005	Pancreas	0885-3177	31	3	238-41	Ates, F. and Kosar, F. and Aksoy, Y. and Yildirim, B. and Sahin, I. and Hilmioglu, F.		eng
rayyan-625897290	Postoperative enteral stimulation by gut feeding improves outcomes in severe acute pancreatitis	2003	Nutrition	0899-9007 (Print) 0899-9007	19	6	487-91	Austrums, E. and Pupelis, G. and Snippe, K.		eng
rayyan-625897291	Clinico-radiological comparison and short-term prognosis of single acute pancreatitis and recurrent acute pancreatitis including pancreatic volumetry	2018	PLoS One	1932-6203	13	10	e0206062	Avanesov, M. and L√∂ser, A. and Smagarynska, A. and Keller, S. and Guerreiro, H. and Tahir, E. and Karul, M. and Adam, G. and Yamamura, J.	https://journals.plos.org/plosone/article/file?id=10.1371/journal.pone.0206062&type=printable	eng
rayyan-625897295	Optimal timing of cholecystectomy in children with gallstone pancreatitis	2017	J Surg Res	0022-4804	215		225-230	Badru, F. and Saxena, S. and Breeden, R. and Bourdillon, M. and Fitzpatrick, C. and Chatoorgoon, K. and Greenspon, J. and Villalona, G.	https://www.journalofsurgicalresearch.com/article/S0022-4804(17)30178-6/fulltext	eng
rayyan-625897296	Novel characterization of drug-associated pancreatitis in children	2011	Journal of Pediatric Gastroenterology and Nutrition	0277-2116 1536-4801	53	4	423-428	Bai, H. X. and Ma, M. H. and Orabi, A. I. and Park, A. and Latif, S. U. and Bhandari, V. and Husain, S. Z.	https://www.embase.com/search/results?subaction=viewrecord&id=L362710507&from=export http://dx.doi.org/10.1097/MPG.0b013e318228574e https://www.ncbi.nlm.nih.gov/pmc/articles/PMC3626448/pdf/nihms366334.pdf	English
rayyan-625897297	Early versus on-demand nasoenteric tube feeding in acute pancreatitis	2014	New England Journal of Medicine	1533-4406 0028-4793	371	21	1983-1993	Bakker, O. J. and Van Brunschot, S. and Van Santvoort, H. C. and Besselink, M. G. and Bollen, T. L. and Boermeester, M. A. and Dejong, C. H. and Van Goor, H. and Bosscha, K. and Ahmed Ali, U. and Bouwense, S. and Van Grevenstein, W. M. and Heisterkamp, J. and Houdijk, A. P. and Jansen, J. M. and Karsten, T. M. and Manusama, E. R. and Nieuwenhuijs, V. B. and Schaapherder, A. F. and Van Der Schelli…	https://www.embase.com/search/results?subaction=viewrecord&id=L600534671&from=export http://dx.doi.org/10.1056/NEJMoa1404393 https://www.nejm.org/doi/pdf/10.1056/NEJMoa1404393?articleTools=true	English
rayyan-625897298	Extrapancreatic necrosis without pancreatic parenchymal necrosis: A separate entity in necrotising pancreatitis?	2013	Gut	0017-5749 1468-3288	62	10	1475-1480	Bakker, O. J. and Van Santvoort, H. and Besselink, M. G. H. and Boermeester, M. A. and Eijck, C. V. and Dejong, K. and Van Goor, H. and Hofker, S. and Ali, U. A. and Gooszen, H. G. and Bollen, T. L.	https://www.embase.com/search/results?subaction=viewrecord&id=L52127784&from=export http://dx.doi.org/10.1136/gutjnl-2012-302870 https://gut.bmj.com/content/62/10/1475.long	English	10.1136/gutjnl-2012-302870
rayyan-625897299	Timing of cholecystectomy after mild biliary pancreatitis	2011	British Journal of Surgery	0007-1323 1365-2168	98	10	1446-1454	Bakker, O. J. and Van Santvoort, H. C. and Hagenaars, J. C. and Besselink, M. G. and Bollen, T. L. and Gooszen, H. G. and Schaapherder, A. F.	https://www.embase.com/search/results?subaction=viewrecord&id=L51499424&from=export http://dx.doi.org/10.1002/bjs.7587 https://academic.oup.com/bjs/article/98/10/1446/6148615	English
rayyan-625897300	Timing of cholecystectomy in 418 patients with mild and severe biliary pancreatitis: Dutch multicenter experience	2009	Pancreatology	1424-3903	9	4	432	Bakker, O. J. and Van Santvoort, H. C. and Hagenaars, J. C. and Bollen, T. L. and Besselink, M. G. and Gooszen, H. G. and Schaapherder, A. F.	https://www.embase.com/search/results?subaction=viewrecord&id=L70014037&from=export http://dx.doi.org/10.1159/000218095	English
rayyan-625897303	Paired Drainage Catheter Insertion: Feasibility of Placing Two Catheters within the Same Complex Abscess Cavity as a Primary and Salvage Percutaneous Drainage Technique	2020	Acad Radiol	1076-6332 (Print) 1076-6332	27	2	e1-e9	Ballard, D. H. and Flanagan, S. T. and Brown, R. W. and Vea, R. and Ahuja, C. and D'Agostino, H. B.	https://www.ncbi.nlm.nih.gov/pmc/articles/PMC6814525/pdf/nihms-1527908.pdf	eng
rayyan-625897304	Modified computed tomography severity index for evaluation of acute pancreatitis and its correlation with clinical outcome: A tertiary care hospital based observational study	2015	Journal of Clinical and Diagnostic Research	0973-709X 2249-782X	9	8	TC01-TC05	Banday, I. A. and Gattoo, I. and Khan, A. M. and Javeed, J. and Gupta, G. and Latief, M.	https://www.embase.com/search/results?subaction=viewrecord&id=L605468868&from=export http://dx.doi.org/10.7860/JCDR/2015/14824.6368	English	10.7860/JCDR/2015/14824.6368
rayyan-625897305	Minimally invasive surgery versus endoscopy randomized (Miser) trial for necrotizing pancreatitis	2017	United European Gastroenterology Journal	2050-6414	5	5	A153	Bang, J. Y. and Arnoletti, J. P. and Holt, B. A. and Navaneethan, U. and Hasan, M. and Wilcox, C. M. and Hawes, R. and Varadarajulu, S.	https://www.embase.com/search/results?subaction=viewrecord&id=L619890336&from=export http://dx.doi.org/10.1177/2050640617725668	English
rayyan-625897306	PPAR-Alpha Agonist Fenofibrate Combined with Octreotide Acetate in the Treatment of Acute Hyperlipidemia Pancreatitis	2021	PPAR research		2021			Bao, W. and Kong, R. and Wang, N. and Han, W. and Lu, J.	https://www.cochranelibrary.com/central/doi/10.1002/central/CN-02304136/full https://downloads.hindawi.com/journals/ppar/2021/6629455.pdf		10.1155/2021/6629455
rayyan-625897307	Evaluation of high-sensitivity troponin T in acute pancreatitis: A prospective time course study	2012	Biochimica Clinica	0393-0564	36	6	520	Barassi, A. and Ghilardi, F. and Pezzillr, R. and Morselli-Labate, A. M. and Paciolla, R. and Damele, C. A. L. and Dozio, E. and Dogltotti, G. and Corsi Romanelli, M. M. and Melzi D'Eril, G.	https://www.embase.com/search/results?subaction=viewrecord&id=L71461485&from=export	English
rayyan-625897309	Long-term evolution of asymptomatic walled-off pancreatic necrosis after hospital discharge	2019	Pancreatology	1424-3911 1424-3903	19		S6	Barbu, S. T. and Cerciu, T. and Munteanu, D. and Hazota, D. and Casoinic, F.	https://www.embase.com/search/results?subaction=viewrecord&id=L2002071524&from=export http://dx.doi.org/10.1016/j.pan.2019.05.010	English	10.1016/j.pan.2019.05.010
rayyan-625897310	The role of magnetic resonance cholangiopancreatography in the management of acute gallstone pancreatitis	2013	Ann R Coll Surg Engl	0035-8843 (Print) 0035-8843	95	7	503-6	Barlow, A. D. and Haqq, J. and McCormack, D. and Metcalfe, M. S. and Dennison, A. R. and Garcea, G.		eng
rayyan-625897312	Multicentric Italian survey on daily practice for autoimmune pancreatitis: Clinical data, diagnosis, treatment, and evolution toward pancreatic insufficiency	2020	United European Gastroenterol J	2050-6406 (Print) 2050-6406	8	6	705-715	Barresi, L. and Tacelli, M. and Crin√≤, S. F. and Attili, F. and Petrone, M. C. and De Nucci, G. and Carrara, S. and Manfredi, G. and Capurso, G. and De Angelis, C. G. and Crocell√†, L. and Fantin, A. and Dore, M. F. and Garribba, A. T. and Tarantino, I. and De Pretis, N. and Pagliari, D. and Rossi, G. and Manes, G. and Preatoni, P. and Barbuscio, I. and Tuzzolino, F. and Traina, M. and Frulloni,…	https://onlinelibrary.wiley.com/doi/pdfdirect/10.1177/2050640620924302?download=true	eng
rayyan-625897313	Mortality and costs related to severe acute pancreatitis in the intensive care units of Australia and New Zealand (ANZ), 2003-2020	2023	Pancreatology	1424-3903	23	4	341-349	Barreto, S. G. and Kaambwa, B. and Venkatesh, K. and Sasson, S. C. and Andersen, C. and Delaney, A. and Bihari, S. and Pilcher, D.		eng
rayyan-625897316	[Electrocardiographic changes in acute pancreatitis]	1977	Rev Esp Enferm Apar Dig	0034-9437 (Print) 0034-9437	49	4	539-44	Bartolome, E. J. and Garnacho, A. and Frison, J. C. and Valle, V. and Rubies-Prat, J.		spa
rayyan-625897318	Acute pancreatitis in the older patient: Is a new risk score required?	2021	Journal of the Intensive Care Society	1751-1437	22	3	187-191	Bath, M. F. and Som, R. and Curley, D. and Kerwat, R.	https://www.embase.com/search/results?subaction=viewrecord&id=L2005440064&from=export http://dx.doi.org/10.1177/1751143720937877 https://www.ncbi.nlm.nih.gov/pmc/articles/PMC8373289/pdf/10.1177_1751143720937877.pdf	English
rayyan-625897319	Minimally invasive operations for acute necrotizing pancreatitis: Comparison of minimally invasive retroperitoneal necrosectomy with endoscopic transgastric necrosectomy	2012	Surgery (United States)	0039-6060 1532-7361	152	3	S128-S134	Bausch, D. and Wellner, U. and Kahl, S. and Kuesters, S. and Richter-Schrag, H. J. and Utzolino, S. and Hopt, U. T. and Keck, T. and Fischer, A.	https://www.embase.com/search/results?subaction=viewrecord&id=L52101123&from=export http://dx.doi.org/10.1016/j.surg.2012.05.021 https://www.surgjournal.com/article/S0039-6060(12)00229-2/fulltext	English
rayyan-625897320	A comparison of the hospital costs of open vs. minimally invasive surgical management of necrotizing pancreatitis	2011	HPB	1365-182X 1477-2574	13	3	178-184	Beenen, E. and Brown, L. and Connor, S.	https://www.embase.com/search/results?subaction=viewrecord&id=L51252375&from=export http://dx.doi.org/10.1111/j.1477-2574.2010.00267.x https://www.hpbonline.org/article/S1365-182X(15)30420-2/pdf	English	10.1111/j.1477-2574.2010.00267.x
rayyan-625897321	Hemodynamic data pattern in patients with acute pancreatitis	1986	Gastroenterology	0016-5085 (Print) 0016-5085	90	1	74-9	Beger, H. G. and Bittner, R. and B√ºchler, M. and Hess, W. and Schmitz, J. E.		eng
rayyan-625897322	Acute pancreatitis, its complications and prognostic correlation by modified CT severity index	2012	Journal of Medical Imaging and Radiation Oncology	1754-9477	56		82	Bellam, K. and Taori, K. and Disawal, A.	https://www.embase.com/search/results?subaction=viewrecord&id=L70864590&from=export http://dx.doi.org/10.1111/j.1754-9485.2012.02420.x https://onlinelibrary.wiley.com/doi/pdfdirect/10.1111/j.1754-9485.2012.02420.x?download=true	English	10.1111/j.1754-9485.2012.02420.x
rayyan-625897323	The impact of type two diabetes on acute pancreatitis outcomes: A nationwide analysis	2016	American Journal of Gastroenterology	1572-0241	111		S20	Belokovskaya, R. and Kroner, P. and Albu, J.	https://www.embase.com/search/results?subaction=viewrecord&id=L612870564&from=export http://dx.doi.org/10.1038/ajg.2016.351	English
rayyan-625897327	CT-guided percutaneous catheter drainage in necrotizing pancreatitis: outcomes among patients discharged with drains in place	2008	J Vasc Interv Radiol	1051-0443 (Print) 1051-0443	19	7	1002-6	Berzin, T. M. and Banks, P. A. and Maurer, R. and Mortele, K. J.		eng
rayyan-625897328	Prevalence of primary fungal infections in necrotizing pancreatitis	2007	Pancreatology	1424-3911 1424-3903	7	1	63-66	Berzin, T. M. and Rocha, F. G. and Whang, E. E. and Mortele, K. J. and Ashley, S. W. and Banks, P. A.	https://www.embase.com/search/results?subaction=viewrecord&id=L46725723&from=export http://dx.doi.org/10.1159/000101879	English	10.1159/000101879
rayyan-625897329	Probiotic prophylaxis in predicted severe acute pancreatitis: a randomised, double-blind, placebo-controlled trial	2008	Lancet	0140-6736	371	9613	651-659	Besselink, M. G. and van Santvoort, H. C. and Buskens, E. and Boermeester, M. A. and van Goor, H. and Timmerman, H. M. and Nieuwenhuijs, V. B. and Bollen, T. L. and van Ramshorst, B. and Witteman, B. J. and Rosman, C. and Ploeg, R. J. and Brink, M. A. and Schaapherder, A. F. and Dejong, C. H. and Wahab, P. J. and van Laarhoven, C. J. and van der Harst, E. and van Eijck, C. H. and Cuesta, M. A. an…	https://core.ac.uk/download/pdf/12927755.pdf	eng
rayyan-625897330	Intestinal barrier dysfunction in a randomized trial of a specific probiotic composition in acute pancreatitis	2009	Annals of surgery		250	5	712‚Äê719	Besselink, M. G. and van Santvoort, H. C. and Renooij, W. and de Smet, M. B. and Boermeester, M. A. and Fischer, K. and Timmerman, H. M. and Ahmed Ali, U. and Cirkel, G. A. and Bollen, T. L. and et al.	https://www.cochranelibrary.com/central/doi/10.1002/central/CN-00730682/full
rayyan-625897331	Is complicated gallstone disease preceded by biliary colic?	2009	Journal of Gastrointestinal Surgery	1091-255X	13	2	312-317	Besselink, M. G. and Venneman, N. G. and Go, P. M. and Broeders, I. A. and Siersema, P. D. and Gooszen, H. G. and Van Erpecum, K. J.	https://www.embase.com/search/results?subaction=viewrecord&id=L50312706&from=export http://dx.doi.org/10.1007/s11605-008-0729-y	English	10.1007/s11605-008-0729-y
rayyan-625897334	Correlation between procalcitonin and intra-abdominal pressure and their role in prediction of the severity of acute pancreatitis	2012	Pancreatology	1424-3911 1424-3903	12	4	337-343	Bezmarevic, M. and Mirkovic, D. and Soldatovic, I. and Stamenkovic, D. and Mitrovic, N. and Perisic, N. and Marjanovic, I. and Mickovic, S. and Karanikolas, M.	https://www.embase.com/search/results?subaction=viewrecord&id=L52048723&from=export http://dx.doi.org/10.1016/j.pan.2012.05.007	English	10.1016/j.pan.2012.05.007
rayyan-625897335	Pediatric Acute Pancreatitis: Changes in Management and Disease Outcomes over 16 Years	2021	Pancreas	1536-4828 0885-3177	50	3	341-346	Birimberg-Schwartz, L. and Rajiwate, S. and Dupuis, A. and Gonska, T.	https://www.embase.com/search/results?subaction=viewrecord&id=L2025099220&from=export http://dx.doi.org/10.1097/MPA.0000000000001759	English	10.1097/MPA.0000000000001759
rayyan-625897336	The cystic fibrosis transmembrane conductance regulator gene and ion channel function in patients with idiopathic pancreatitis	2005	Human Genetics	0340-6717	118	3	372-381	Bishop, M. D. and Freedman, S. D. and Zielenski, J. and Ahmed, N. and Dupuis, A. and Martin, S. and Ellis, L. and Shea, J. and Hopper, I. and Corey, M. and Kortan, P. and Haber, G. and Ross, C. and Tzountzouris, J. and Steele, L. and Ray, P. N. and Tsui, L. C. and Durie, P. R.	https://www.embase.com/search/results?subaction=viewrecord&id=L43091209&from=export http://dx.doi.org/10.1007/s00439-005-0059-z	English	10.1007/s00439-005-0059-z
rayyan-625897338	The liver and pancreas in acute necrotising pancreatitis	1978	Journal of Clinical Pathology	0021-9746	31	8	791-793	Blenkinsopp, W. K.	https://www.embase.com/search/results?subaction=viewrecord&id=L9010952&from=export http://dx.doi.org/10.1136/jcp.31.8.791 https://jcp.bmj.com/content/jclinpath/31/8/791.full.pdf	English
rayyan-625897339	Obesity and treatment of diabetes with glyburide may both be risk factors for acute pancreatitis	2002	Diabetes Care	0149-5992	25	2	298-302	Blomgren, K. B. and Sundstr√∂m, A. and Steineck, G. and Wiholm, B. E.	https://www.embase.com/search/results?subaction=viewrecord&id=L41079625&from=export http://dx.doi.org/10.2337/diacare.25.2.298 https://watermark.silverchair.com/dc0202000298.pdf?token=AQECAHi208BE49Ooan9kkhW_Ercy7Dm3ZL_9Cf3qfKAc485ysgAAA0IwggM-BgkqhkiG9w0BBwagggMvMIIDKwIBADCCAyQGCSqGSIb3DQEHATAeBglghkgBZQMEAS4wEQQMdxdls2BaBquQJaJPAgEQgIIC9WwFyb2SZTNYUg-NNQavhjRZ-SEryT0W6dOIcrahZRr9xUw9ARAdT0fqMKY…	English	10.2337/diacare.25.2.298
rayyan-625897341	The role of metabolic syndrome in the induction of chronic pancreatitis after a first attack of acute pancreatitis ‚Äì multicenter trial	2020	Vnitrni Lekarstvi	1801-7592 0042-773X	66	8	E12-E16	Bojkov√°, M. and D√≠tƒõ, P. and Kunovsk√Ω, L. and Blaho, M. and Kianiƒçka, B. and Novotn√Ω, I. and Uv√≠rov√°, M. and Dvo≈ô√°ƒçkov√°, J. and Dolina, J. and P≈ôecechtƒõlov√°, M. and Ma≈°kov√°, H. and Proch√°zka, V. and Janeƒçek, P. and Motyka, O. and Mart√≠nek, A.	https://www.embase.com/search/results?subaction=viewrecord&id=L2006878021&from=export	English
rayyan-625897342	Comparison of Endoscopic Ultrasonography with Secretin-enhanced MR cholangiopancreatography for etiologic diagnosis in idiopathic acute pancreatitis	2015	Pancreatology	1424-3903	15	3	S53	Bolado, F. and Urman, J. M. and Jimenez-Mendioroz, F. J. and Fernandez-Uri√©n, I. and Prieto, C. and Iriarte, A. and Valdivielso, E. and Vila, J. J.	https://www.embase.com/search/results?subaction=viewrecord&id=L71952144&from=export	English
rayyan-625897343	Comparative evaluation of the modified CT severity index and CT severity index in assessing severity of acute pancreatitis	2011	American Journal of Roentgenology	0361-803X 1546-3141	197	2	386-392	Bollen, T. L. and Singh, V. K. and Maurer, R. and Repas, K. and Van Es, H. W. and Banks, P. A. and Mortele, K. J.	https://www.embase.com/search/results?subaction=viewrecord&id=L362206647&from=export http://dx.doi.org/10.2214/AJR.09.4025	English
rayyan-625897344	A comparative evaluation of radiologic and clinical scoring systems in the early prediction of severity in acute pancreatitis	2012	American Journal of Gastroenterology	0002-9270 1572-0241	107	4	612-619	Bollen, T. L. and Singh, V. K. and Maurer, R. and Repas, K. and Van Es, H. W. and Banks, P. A. and Mortele, K. J.	https://www.embase.com/search/results?subaction=viewrecord&id=L51776624&from=export http://dx.doi.org/10.1038/ajg.2011.438	English
rayyan-625897345	Intense adrenal enhancement in patients with acute pancreatitis and early organ failure	2007	Emerg Radiol	1070-3004 (Print) 1070-3004	14	5	317-22	Bollen, T. L. and van Santvoort, H. C. and Besselink, M. G. and van Ramshorst, B. and van Es, H. W. and Gooszen, H. G.	https://link.springer.com/article/10.1007/s10140-007-0644-7	eng
rayyan-625897346	Prediction and consequences of postoperative pancreatitis after pancreaticoduodenectomy	2022	BJS Open	2474-9842	6	2		Bonsdorff, A. and Helanter√§, I. and Tarvainen, T. and SirCrossed D Sign¬©n, J. and Kokkola, A. and Sallinen, V.	https://www.embase.com/search/results?subaction=viewrecord&id=L2019465953&from=export http://dx.doi.org/10.1093/bjsopen/zrac012 https://watermark.silverchair.com/zrac012.pdf?token=AQECAHi208BE49Ooan9kkhW_Ercy7Dm3ZL_9Cf3qfKAc485ysgAAA1swggNXBgkqhkiG9w0BBwagggNIMIIDRAIBADCCAz0GCSqGSIb3DQEHATAeBglghkgBZQMEAS4wEQQMYV5KSVzqnp3idLJqAgEQgIIDDpfBJOoLY8I3lMxDfzFPOCdLquiEz6EuVCUShFfUQauS_hJJfpuaZzAUcU2URI9…	English
rayyan-625897348	Effects of bolus somatostatin in preventing pancreatitis after endoscopic pancreatography: Results of a randomized study	1998	Gastrointestinal Endoscopy	0016-5107	47	3	230-234	Bordas, J. M. and Toledo-Pimentel, V. and Llach, J. and Elena, M. and Mondelo, F. and Gines, A. and Teres, J.	https://www.embase.com/search/results?subaction=viewrecord&id=L28155343&from=export http://dx.doi.org/10.1016/S0016-5107(98)70318-9	English	10.1016/S0016-5107(98)70318-9
rayyan-625897349	Financial Burden Secondary to Delay in Cholecystectomy Following Mild Biliary Pancreatitis	2017	J Invest Surg	0894-1939	30	3	170-176	Boshnaq, M. H. and Merali, N. and El Abbassy, I. H. and Eldesouky, S. A. and Rabie, M. A.		eng
rayyan-625897350	A multi-centre retrospective cohort study exploring weight loss and nutritional interventions in severe acute pancreatitis	2021	British Journal of Surgery	1365-2168	108		ix98-ix99	Bourne, D. and Bibby, N. and Button, E. and Kenny, T. and Labaquere, M. and Lander, T. and Latimer, K. and Mahon, M. and Duggan, S. and Griffin, O.	https://www.embase.com/search/results?subaction=viewrecord&id=L637181189&from=export http://dx.doi.org/10.1093/bjs/znab430.237	English
rayyan-625897354	No advantage of lumen-apposing metal stents over double-pigtail plastic stents forendoscopic treatment of infected necrotizing pancreatitis	2021	Endoscopy	1438-8812	53		S5-S6	Boxhoorn, L. and Verdonk, R. C. and Besselink, M. G. and Boermeester, M. A. and Bollen, T. L. and Bouwense, S. A. and Cappendijk, V. C. and Curvers, W. L. and Dejong, C. H. and Van Dijk, S. M. and Van Dullemen, H. M. and Van Eijck, C. H. and Van Geenen, E. J. and Hadithi, M. and Hazen, W. L. and Honkoop, P. and Van Hooft, J. E. and Jacobs, M. A. and Kouw, E. and Kuiken, S. D. and Ledeboer, M. and…	https://www.embase.com/search/results?subaction=viewrecord&id=L635098781&from=export http://dx.doi.org/10.1055/s-0041-1724262 https://www.thieme-connect.de/products/ejournals/abstract/10.1055/s-0041-1724262	English
rayyan-625897355	Lumen-apposing metal stents versus double-pigtail plastic stents in the endoscopic step-up approach for infected necrotizing pancreatitis	2021	Pancreatology	1424-3911 1424-3903	21		S39-S40	Boxhoorn, L. and Verdonk, R. C. and Besselink, M. G. and Curvers, W. and van Dijk, S. M. and van Dulleman, H. M. and van Geenen, E. J. and Hadithi, M. and Hazen, W. L. and Honkoop, P. and van Hooft, J. E. and Jacobs, M. A. and Kouw, E. and Kuiken, S. D. and Ledeboer, M. and Perk, L. E. and Poley, J. W. and Quispel, R. and de Ridder, R. and van Santvoort, H. C. and Timmerhuis, H. C. and Witteman, …	https://www.embase.com/search/results?subaction=viewrecord&id=L2013381656&from=export http://dx.doi.org/10.1016/j.pan.2021.05.108	English	10.1016/j.pan.2021.05.108
rayyan-625897356	Hemodynamic consequences of severe pancreatitis	1983	Ann Surg	0003-4932 (Print) 0003-4932	198	2	130-3	Bradley, E. L., 3rd and Hall, J. R. and Lutz, J. and Hamner, L. and Lattouf, O.	https://www.ncbi.nlm.nih.gov/pmc/articles/PMC1353067/pdf/annsurg00126-0030.pdf	eng
rayyan-625897357	Diagnostic peritoneal lavage in acute pancreatitis. The value of microscopy of the lavage fluid	1981	British Journal of Surgery	0007-1323	68	4	245-246	Bradley, J. A. and Bradley, P. and McMahon, M. J.	https://www.embase.com/search/results?subaction=viewrecord&id=L11159685&from=export http://dx.doi.org/10.1002/bjs.1800680408	English	10.1002/bjs.1800680408
rayyan-625897358	Surgical management in suppurative acute pancreatitis	2012	European Surgery - Acta Chirurgica Austriaca	1682-8631	44		119	Bratucu, M. and Radu, P. and Puscu, C. and Garofil, D. and Cuibac, A. and Iorga, C. and Popa, F. and Strambu, V.	https://www.embase.com/search/results?subaction=viewrecord&id=L71644960&from=export	English
rayyan-625897359	Pancreatitis and pancreas divisum: aetiological and surgical considerations	1990	Aust N Z J Surg	0004-8682 (Print) 0004-8682	60	11	899-903	Brenner, P. and Duncombe, V. and Ham, J. M.	https://onlinelibrary.wiley.com/doi/abs/10.1111/j.1445-2197.1990.tb07496.x?sid=nlm%3Apubmed	eng
rayyan-625897360	SEVERE ACUTE PANCREATITIS: ACCURATE EARLY CLASSIFICATION WITH THE ADAPT TOOL AND NEW INSIGHTS FROM A LARGE ICU DATABASE OF ACUTE PANCREATITIS PATIENTS	2022	Gastroenterology	1528-0012 0016-5085	162	7	S-97	Breze, C. R. and Spagnolo, D. M. and Morgan, D. and Papachristou, G. and Whitcomb, D. C.	https://www.embase.com/search/results?subaction=viewrecord&id=L2018829424&from=export http://dx.doi.org/10.1016/S0016-5085(22)60244-0	English	10.1016/S0016-5085(22)60244-0
rayyan-625897361	Temporal Trends in Incidence and Outcomes of Acute Pancreatitis in Hospitalized Patients in the United States from 2002 to 2013	2019	Pancreas	1536-4828 0885-3177	48	2	169-175	Brindise, E. and Elkhatib, I. and Kuruvilla, A. and Silva, R.	https://www.embase.com/search/results?subaction=viewrecord&id=L626159839&from=export http://dx.doi.org/10.1097/MPA.0000000000001228	English	10.1097/MPA.0000000000001228
rayyan-625897363	Outcomes After Anticoagulation for Patients With Splanchnic Vein Thrombosis Due to Acute Pancreatitis	2022	American Journal of Gastroenterology	1572-0241	117	10	S76	Brotherton, T. and Burton, S. and Baliss, M. and Cheesman, A.	https://www.embase.com/search/results?subaction=viewrecord&id=L641286474&from=export http://dx.doi.org/10.14309/01.ajg.0000857060.12856.cf	English	10.14309/01.ajg.0000857060.12856.cf
rayyan-625897364	The panc 3 score: a rapid and accurate test for predicting severity on presentation in acute pancreatitis	2007	J Clin Gastroenterol	0192-0790 (Print) 0192-0790	41	9	855-8	Brown, A. and James-Stevenson, T. and Dyson, T. and Grunkenmeier, D.		eng
rayyan-625897365	Patients with acute pancreatitis who have SIRS and hypoxemia at presentation have evidence of severe systemic and pancreatic inflammation	2019	Critical Care	1466-609X	23			Bruen, C. and Miller, J. and Mackey, C. and Dunn, M. and Stauderman, K. and Hebbar, S.	https://www.embase.com/search/results?subaction=viewrecord&id=L627250006&from=export http://dx.doi.org/10.1186/s13054-019-2358-0	English	10.1186/s13054-019-2358-0
rayyan-625897366	Auxora for the Treatment of Patients With Acute Pancreatitis and Accompanying Systemic Inflammatory Response Syndrome: Clinical Development of a Calcium Release-Activated Calcium Channel Inhibitor	2021	Pancreas	0885-3177 (Print) 0885-3177	50	4	537-543	Bruen, C. and Miller, J. and Wilburn, J. and Mackey, C. and Bollen, T. L. and Stauderman, K. and Hebbar, S.	https://www.ncbi.nlm.nih.gov/pmc/articles/PMC8104014/pdf/pancreas-50-537.pdf	eng
rayyan-625897367	Addition of Serum Bicarbonate and Anion Gap to Bedside Index of Severity in Acute Pancreatitis Score Do Not Improve Its Predictive Performance	2020	American Journal of Gastroenterology	1572-0241	115		S65-S66	Buaisha, H. M. and Alam, M. and Pitta, N. and Koppala, J. and Qasswal, M. and Ashfaq, M. and Dufani, J. and Walters, R. and Rangray, R. and Kizer, R. M. and Chandra, S.	https://www.embase.com/search/results?subaction=viewrecord&id=L633657148&from=export http://dx.doi.org/10.14309/01.ajg.0000702572.59471.ee	English
rayyan-625897369	Early angiopoietin-2 levels after onset predict the advent of severe pancreatitis, multiple organ failure, and infectious complications in patients with acute pancreatitis	2014	J Am Coll Surg	1072-7515	218	1	26-32	Buddingh, K. T. and Koudstaal, L. G. and van Santvoort, H. C. and Besselink, M. G. and Timmer, R. and Rosman, C. and van Goor, H. and Nijmeijer, R. M. and Gooszen, H. and Leuvenink, H. G. and Ploeg, R. J. and Nieuwenhuijs, V. B.		eng
rayyan-625897370	Outcomes and Trends of Endoscopic Retrograde Cholangio-Pancreatography in Bariatric Surgery Patients - A National Inpatient Sample (NIS) Study	2022	American Journal of Gastroenterology	1572-0241	117	10	S775-S776	Budh, D. P. and Patel, P. D. and Shah, Y. and Raval, S. and Mehta, D. and Shah, P. and Patel, D. and Khara, H. S.	https://www.embase.com/search/results?subaction=viewrecord&id=L641284281&from=export http://dx.doi.org/10.14309/01.ajg.0000860920.49234.5f	English	10.14309/01.ajg.0000860920.49234.5f
rayyan-625897372	ERCP in critically ill patients is safe and does not increase mortality	2022	Medicine (Baltimore)	0025-7974 (Print) 0025-7974	101	5	e28606	Buechter, M. and Katsounas, A. and Saner, F. and Gerken, G. and Canbay, A. and Dech√™ne, A.		eng
rayyan-625897374	QT interval changes and reversibility of QT dispersion in patients with acute pancreatitis	2014	Turk J Gastroenterol	1300-4948	25		59-62	Buƒüdacƒ±, M. S. and T√ºz√ºn, A. and Koca, H. and √áavusoƒülu, T. and Aky√ºz, √ú and ≈ûent√ºrk, H.		eng
rayyan-625897377	Severe acute pancreatitis: Overall and early versus late mortality in intensive care units	2009	Pancreas	0885-3177	38	2	122-125	Bumbasirevic, V. and Radenkovic, D. and Jankovic, Z. and Karamarkovic, A. and Jovanovic, B. and Milic, N. and Palibrk, I. and Ivancevic, N.	https://www.embase.com/search/results?subaction=viewrecord&id=L354696277&from=export http://dx.doi.org/10.1097/MPA.0b013e31818a392f	English
rayyan-625897378	Symptoms and Dietary Impact in Hypertriglyceridemia-Associated Pancreatitis: Development and Content Validity of Two New Measures	2020	PharmacoEconomics - Open	2509-4254 2509-4262	4	1	191-201	Burbridge, C. and Randall, J. A. and Sanchez, R. J. and Dansky, H. and Symonds, T. and Girman, C. J. and Strayer, J. A. and Selk, K. L. and Whitcomb, D. C. and Kershaw, E. E.	https://www.embase.com/search/results?subaction=viewrecord&id=L2004267190&from=export http://dx.doi.org/10.1007/s41669-019-0155-y	English	10.1007/s41669-019-0155-y
rayyan-625897379	Genetic predisposition and thiopurine-induced pancreatitis in inflammatory bowel disease patients	2019	Journal of Crohn's and Colitis	1876-4479	13		S467	Burnet, G. and De Suray, N. and De Vroey, B. and Hoang, P. and Coche, J. C. and Denis, M. and Gala, J. L. and Dewit, O.	https://www.embase.com/search/results?subaction=viewrecord&id=L628297550&from=export http://dx.doi.org/10.1093/ecco-jcc/jjy222.818 https://watermark.silverchair.com/jjy222.818.pdf?token=AQECAHi208BE49Ooan9kkhW_Ercy7Dm3ZL_9Cf3qfKAc485ysgAAA3kwggN1BgkqhkiG9w0BBwagggNmMIIDYgIBADCCA1sGCSqGSIb3DQEHATAeBglghkgBZQMEAS4wEQQMJ082Rqkg7GudeEwGAgEQgIIDLNqbMbwHHxtBi92HFD6vUBlExUTSJuJdMHRRIDpe8PLrfcdm7uLtTih5h…	English	10.1093/ecco-jcc/jjy222.818
rayyan-625897380	Beta-cell function of the pancreas after necrotizing pancreatitis	1999	Dig Surg	0253-4886 (Print) 0253-4886	16	6	496-500	Buscher, H. C. and Jacobs, M. L. and Ong, G. L. and van Goor, H. and Weber, R. F. and Bruining, H. A.		eng
rayyan-625897381	Early Aggressive Hydration Hastens Clinical Improvement in Mild Acute Pancreatitis	2017	American Journal of Gastroenterology	1572-0241 0002-9270	112	5	797-803	Buxbaum, J. L. and Quezada, M. and Da, B. and Jani, N. and Lane, C. and Mwengela, D. and Kelly, T. and Jhun, P. and Dhanireddy, K. and Laine, L.	https://www.embase.com/search/results?subaction=viewrecord&id=L614709484&from=export http://dx.doi.org/10.1038/ajg.2017.40	English
rayyan-625897382	Diagnostic value of contrast enhanced ultrasound for splenic artery complications following acute pancreatitis	2014	World J Gastroenterol	1007-9327 (Print) 1007-9327	20	4	1088-94	Cai, D. M. and Parajuly, S. S. and Ling, W. W. and Li, Y. Z. and Luo, Y.		eng
rayyan-625897383	Pancreatitis in childhood: Clinical analysis of 20 cases	2011	Turk Pediatri Arsivi	1308-6278 1306-0015	46	1	49-54	√áaltepe, G. D. and Kirmemi≈ü, O. and Kalayci, A. G.	https://www.embase.com/search/results?subaction=viewrecord&id=L364205395&from=export http://dx.doi.org/10.4274/tpa.46.09	English Turkish	10.4274/tpa.46.09
rayyan-625897386	Viral antibody studies in pancreatic disease	1975	Gut	0017-5749	16	11	866-870	Capner, P. and Lendrum, R. and Jeffries, D. J. and Walker, G.	https://www.embase.com/search/results?subaction=viewrecord&id=L6186551&from=export http://dx.doi.org/10.1136/gut.16.11.866 https://gut.bmj.com/content/gutjnl/16/11/866.full.pdf	English	10.1136/gut.16.11.866
rayyan-625897388	Risk factors for increased intra-abdominal pressure in severe acute pancreatitis	2015	Archives of the Balkan Medical Union	1584-9244	50	4	498-502	Car√¢p, A. and Popa, F. and Socea, B. and Moculescu, C. and P√£unic√£-Panea, G. and P√£un, I. and Budu, V. and Constantin, V.	https://www.embase.com/search/results?subaction=viewrecord&id=L615112841&from=export	English
rayyan-625897390	Mortality in acute pancreatitis: Is it an early or a late event?	2005	Journal of the Pancreas	1590-8577	6	5	438-444	Carnovale, A. and Rabitti, P. G. and Manes, G. and Esposito, P. and Pacelli, L. and Uomo, G.	https://www.embase.com/search/results?subaction=viewrecord&id=L41574039&from=export	English
rayyan-625897391	Clinical effects of laparotomy with perioperative continuous peritoneal lavage and postoperative hemofiltration in patients with severe acute pancreatitis	2009	World J Emerg Surg	1749-7922	4		45	Caronna, R. and Benedetti, M. and Morelli, A. and Rocco, M. and Diana, L. and Prezioso, G. and Cardi, M. and Schiratti, M. and Martino, G. and Fanello, G. and Papini, F. and Farelli, F. and Meniconi, R. L. and Marengo, M. and Dinatale, G. and Chirletti, P.	https://wjes.biomedcentral.com/counter/pdf/10.1186/1749-7922-4-45.pdf	eng
rayyan-625897393	Clinical features and natural history of central cavitary necrosis	1993	Pancreas	0885-3177 (Print) 0885-3177	8	2	141-5	Casey, J. E. and Porter, K. A. and Langevin, R. E. and Banks, P. A.		eng
rayyan-625897395	Clinical features and outcomes of atrial fibrillation in patients hospitalized with acute pancreatitis	2018	Journal of the American College of Cardiology	1558-3597	71	11		Castellanos, J. M. and Dayanand, S. and Goyal, A. and Chatterjee, K. and Hassan, F. H. and Jeannette, C. and Rangaswami, J. and Figueredo, V.	https://www.embase.com/search/results?subaction=viewrecord&id=L621784695&from=export http://dx.doi.org/10.1016/S0735-1097(18)30916-1 https://www.sciencedirect.com/science/article/pii/S0735109718309161?via%3Dihub	English	10.1016/S0735-1097(18)30916-1
rayyan-625897397	Peripheral venous bicarbonate levels as a marker of predicting severity in acute pancreatitis: A retrospective study	2019	Przeglad Gastroenterologiczny	1897-4317 1895-5770	14	2	148-151	Castineira, J. and Orpiano, C. and Hardigan, P. and Halleman, C.	https://www.embase.com/search/results?subaction=viewrecord&id=L2002241411&from=export http://dx.doi.org/10.5114/pg.2019.85899 https://www.ncbi.nlm.nih.gov/pmc/articles/PMC6791141/pdf/PG-14-36919.pdf	English
rayyan-625897399	Sphincter of Oddi manometry in patients with chronic right upper quadrant pain and idiopathic acute pancreatitis: Role of repeat manometry in patients with recurrent or persistent symptoms	2013	Gastrointestinal Endoscopy	0016-5107	77	5	AB289	Catalano, M. F. and Khan, N. M. and Henderson, J. B. and Ali, S. and Geenen, J. E. and Guda, N. M.	https://www.embase.com/search/results?subaction=viewrecord&id=L71112161&from=export	English
rayyan-625897400	Idiopathic recurrent pancreatitis (IRP): Long term success of pancreatic endotherapy	2009	Gastrointestinal Endoscopy	0016-5107	69	5	AB124-AB125	Catalano, M. F. and Lee, M. H. and Tyagi, V. and Guda, N. M. and Gamarra, R. M. and Geenen, J. E.	https://www.embase.com/search/results?subaction=viewrecord&id=L70366137&from=export http://dx.doi.org/10.1016/j.gie.2009.03.142 https://www.giejournal.org/article/S0016-5107(09)00631-2/fulltext	English
rayyan-625897401	New tools for evaluating severity of acute pancreatitis: Red cell distribution width, neutrophil-lymphocyte ratio, platelet-lymphocyte ratio	2019	Journal of Gastrointestinal and Liver Diseases	1841-8724	28		50-51	Catalina, C. G. and Balaban, V. D. and Costache, R. and Grigore, M. and Popescu, A. and Nuta, P. and Zoican, A. and Atanasiu, V. and Gaman, L. and Ionita-Radu, F. and Jinga, M.	https://www.embase.com/search/results?subaction=viewrecord&id=L632511126&from=export	English
rayyan-625897402	Gabexate for the prevention of pancreatic damage related to endoscopic retrograde cholangiopancreatography. Gabexate in digestive endoscopy--Italian Group	1996	New England journal of medicine		335	13	919‚Äê923	Cavallini, G. and Tittobello, A. and Frulloni, L. and Masci, E. and Mariana, A. and Di Francesco, V.	https://www.cochranelibrary.com/central/doi/10.1002/central/CN-00128956/full https://www.nejm.org/doi/pdf/10.1056/NEJM199609263351302?articleTools=true
rayyan-625897403	Gabexate for the prevention of pancreatic damage related to endoscopic retrograde cholangiopancreatography	1996	New England Journal of Medicine	0028-4793	335	13	919-923	Cavallini, G. and Tittobello, A. and Frulloni, L. and Masci, E. and Mariani, A. and Di Francesco, V.	https://www.embase.com/search/results?subaction=viewrecord&id=L26314444&from=export http://dx.doi.org/10.1056/NEJM199609263351302 https://www.nejm.org/doi/pdf/10.1056/NEJM199609263351302?articleTools=true	English
rayyan-625897404	Does leaving a main pancreatic duct stent in place reduce the incidence of precut biliary sphincterotomy-associated pancreatitis? A randomized, prospective study	2013	Gastrointestinal Endoscopy	0016-5107 1097-6779	77	2	209-216	Cha, S. W. and Leung, W. D. and Lehman, G. A. and Watkins, J. L. and McHenry, L. and Fogel, E. L. and Sherman, S.	https://www.embase.com/search/results?subaction=viewrecord&id=L52264025&from=export http://dx.doi.org/10.1016/j.gie.2012.08.022 https://www.giejournal.org/article/S0016-5107(12)02643-0/fulltext	English
rayyan-625897407	Prospective assessment of the utility of EUS in the evaluation of gallstone pancreatitis	1999	Gastrointestinal Endoscopy	0016-5107	49	5	599-604	Chak, A. and Hawes, R. H. and Cooper, G. S. and Hoffman, B. and Catalano, M. F. and Wong, R. C. K. and Herbener, T. E. and Sivak M.V, Jr.	https://www.embase.com/search/results?subaction=viewrecord&id=L29227022&from=export http://dx.doi.org/10.1016/S0016-5107(99)70388-3 https://www.giejournal.org/article/S0016-5107(99)70388-3/fulltext	English	10.1016/S0016-5107(99)70388-3
rayyan-625897408	Preoperative versus postoperative endoscopic retrograde cholangiopancreatography in mild to moderate gallstone pancreatitis: A prospective randomized trial	2000	Annals of Surgery	0003-4932	231	1	82-87	Chang, L. and Lo, S. and Stabile, B. E. and Lewis, R. J. and Toosie, K. and De Virgilio, C.	https://www.embase.com/search/results?subaction=viewrecord&id=L30043943&from=export http://dx.doi.org/10.1097/00000658-200001000-00012 https://www.ncbi.nlm.nih.gov/pmc/articles/PMC1420969/pdf/20000100s00012p82.pdf	English	10.1097/00000658-200001000-00012
rayyan-625897410	Incidence and Predictors of Incidental Biochemical and Radiologic Pancreatic Alterations Following Uncomplicated ERCP	2023	J Clin Med	2077-0383 (Print) 2077-0383	12	6		Chau, M. and Samnani, S. and Bazerbachi, F. and Mirakhur, A. and Ruan, Y. and Howarth, M. and Bass, S. and Cole, M. J. and Lei, Y. and Li, S. and Turbide, C. and Mohamed, R. and Brenner, D. R. and Heitman, S. J. and Elmunzer, B. J. and Forbes, N.	https://mdpi-res.com/d_attachment/jcm/jcm-12-02230/article_deploy/jcm-12-02230-v2.pdf?version=1678764821	eng
rayyan-625897411	The burden of acute pancreatitis on COVID-19 in the United States	2023	Annals of Gastroenterology	1792-7463 1108-7471	36	2	208-215	Chaudhry, H. and Sohal, A. and Kohli, I. and Dukovic, D. and Sharma, R. and Singla, P. and Hu, B. and Prajapati, D. and Yang, J.	https://www.embase.com/search/results?subaction=viewrecord&id=L2022961754&from=export http://dx.doi.org/10.20524/aog.2023.0782	English
rayyan-625897412	Increased mortality in patients with alcohol-induced pancreatitis during the COVID-19 pandemic	2023	Annals of Gastroenterology	1792-7463 1108-7471	36	1	68-72	Chaudhry, H. and Sohal, A. and Sharma, R. and Dukovic, D. and Lee, D. and Gamboa, A. and Yang, J.	https://www.embase.com/search/results?subaction=viewrecord&id=L2018895734&from=export http://dx.doi.org/10.20524/aog.2022.0769	English	10.20524/aog.2022.0769
rayyan-625897413	Pulmonary dysfunction due to combination of extra-pulmonary causes and alveolar damage is present from first the day of hospital admission in the early phase of acute pancreatitis	2019	Pancreatology	1424-3903	19	4	519-523	Chelliah, T. and Werge, M. and Merc, A. I. and Bisgaard, T. and Hansen, E. F. and Hansen, E. F. and Schmidt, P. N. and Novovic, S. and Gluud, L. L.		eng
rayyan-625897415	The study of the relationship between interleukin gene polymorphism and the morbidity of patients with acute pancreatitis	2009	Chinese Critical Care Medicine	1003-0603	21	2	99-102	Chen, X. Q. and Huang, H. G. and Zhou, Y. N. and Li, Y. and Chen, Y. C.	https://www.embase.com/search/results?subaction=viewrecord&id=L354336860&from=export http://dx.doi.org/10.3760/cma.j.issn.1003-0603.2009.02.012	Chinese
rayyan-625897418	Rapid urinary trypsinogen-2 test strip in the diagnosis of acute pancreatitis	2005	Pancreas	0885-3177	30	3	243-7	Chen, Y. T. and Chen, C. C. and Wang, S. S. and Chang, F. Y. and Lee, S. D.		eng
rayyan-625897419	Risk factors for post-ERCP pancreatitis: A prospective multicenter study	2006	American Journal of Gastroenterology	0002-9270 1572-0241	101	1	139-147	Cheng, C. L. and Sherman, S. and Watkins, J. L. and Barnett, J. and Freeman, M. and Geenen, J. and Ryan, M. and Parker, H. and Frakes, J. T. and Fogel, E. L. and Silverman, W. B. and Dua, K. S. and Aliperti, G. and Yakshe, P. and Uzer, M. and Jones, W. and Goff, J. and Lazzell-Pannell, L. and Rashdan, A. and Temkit, M. and Lehman, G. A.	https://www.embase.com/search/results?subaction=viewrecord&id=L43381722&from=export http://dx.doi.org/10.1111/j.1572-0241.2006.00380.x	English	10.1111/j.1572-0241.2006.00380.x
rayyan-625897420	Respiratory rate: The single important factor of sirs (systemic inflammatory response syndrome) predicting outcome in patients with acute pancreatitis	2015	Gastroenterology	0016-5085	148	4	S676	Chhabra, P. and Sharma, V. and Sharma, R. and Rana, S. S. and Bhasin, D. K.	https://www.embase.com/search/results?subaction=viewrecord&id=L71886644&from=export	English
rayyan-625897425	Establishing the blood reference interval of pancreatic elastase-1: A prospective study	2022	J Gastroenterol Hepatol	0815-9319	37	1	117-123	Chi, S. F. and Lai, C. Y. and Dong, W. T. and Wang, J. M. and Wang, Y. Y. and Yang, S. S. and Lin, J. T. and Lee, T. Y.		eng
rayyan-625897426	Comparative study on acute pancreatitis management	2004	ANZ Journal of Surgery	1445-1433	74	4	218-221	Chiang, D. T. and Anozie, A. and Fleming, W. R. and Kiroff, G. K.	https://www.embase.com/search/results?subaction=viewrecord&id=L38621661&from=export http://dx.doi.org/10.1111/j.1445-2197.2004.02958.x https://onlinelibrary.wiley.com/doi/abs/10.1111/j.1445-2197.2004.02958.x?sid=nlm%3Apubmed	English	10.1111/j.1445-2197.2004.02958.x
rayyan-625897429	Clinical implication of refeeding syndrome based on the analysis of causes of early mortality in acute pancreatitis	2017	Pancreatology	1424-3911	17	4	S17	Cho, J. H. and Woo, H. S. and Lee, K. J. and Koh, D. H. and Han, J. H. and Kim, E. J. and Kim, Y. S. and Jeon, T. J.	https://www.embase.com/search/results?subaction=viewrecord&id=L620661450&from=export	English
rayyan-625897430	Effect of surgical timing on outcomes after cholecystectomy for mild gallstone pancreatitis	2023	Surgery	0039-6060	174	3	660-665	Cho, N. Y. and Chervu, N. L. and Sakowitz, S. and Verma, A. and Kronen, E. and Orellana, M. and de Virgilio, C. and Benharash, P.		eng
rayyan-625897432	Nafamostat mesylate in the prevention of post-ERCP pancreatitis and risk factors for post-ERCP pancreatitis	2009	Gastrointestinal Endoscopy	0016-5107 1097-6779	69	4	e11-e18	Choi, C. W. and Kang, D. H. and Kim, G. H. and Eum, J. S. and Lee, S. M. and Song, G. A. and Kim, D. U. and Kim, I. D. and Cho, M.	https://www.embase.com/search/results?subaction=viewrecord&id=L354344158&from=export http://dx.doi.org/10.1016/j.gie.2008.10.046	English
rayyan-625897433	The IL1RN genetic polymorphism is associated with acute pancreatitis in a Korean ethnic group	2017	Pancreas	1536-4828	46	10	1395	Choi, J. S.	https://www.embase.com/search/results?subaction=viewrecord&id=L621404089&from=export http://dx.doi.org/10.1097/MPA.0000000000000934	English
rayyan-625897434	Body mass index and the risk of acute pancreatitis by etiology: A prospective analysis of Korean National Screening Cohort	2019	J Gastroenterol Hepatol	0815-9319	34	3	603-611	Choi, J. S. and Yi, S. W. and Park, J. W. and Lee, S. and Jeong, S. H. and Yi, J. J. and Han, K. J.	https://onlinelibrary.wiley.com/doi/10.1111/jgh.14570	eng
rayyan-625897435	Somatostatin in the treatment of acute pancreatitis: a prospective randomised controlled trial	1989	Gut		30	2	223‚Äê227	Choi, T. K. and Mok, F. and Zhan, W. H. and Fan, S. T. and Lai, E. C. and Wong, J.	https://www.cochranelibrary.com/central/doi/10.1002/central/CN-00059113/full https://gut.bmj.com/content/gutjnl/30/2/223.full.pdf		10.1136/gut.30.2.223
rayyan-625897436	Results of prolonged intra-arterial therapy in treatment of acute necrotizing pancreatitis patients	2013	European Surgery - Acta Chirurgica Austriaca	1682-8631	45		S123-S124	Chooklin, S.	https://www.embase.com/search/results?subaction=viewrecord&id=L71346535&from=export http://dx.doi.org/10.1007/s10353-013-0212-1 https://link.springer.com/article/10.1007/s10353-013-0212-1	English	10.1007/s10353-013-0212-1
rayyan-625897437	High doses vitamin C treatment in severe acute pancreatitis	2020	Pancreatology	1424-3911 1424-3903	20		S64-S65	Chooklin, S. and Chuklin, S. and Shershen, G.	https://www.embase.com/search/results?subaction=viewrecord&id=L2010229286&from=export http://dx.doi.org/10.1016/j.pan.2020.07.087	English	10.1016/j.pan.2020.07.087
rayyan-625897439	Visceral adipose tissue and acute pancreatitis	2014	Pancreatology	1424-3903	14	3	S62-S63	Chooklin, S. and Shavarova, M.	https://www.embase.com/search/results?subaction=viewrecord&id=L71663146&from=export	English
rayyan-625897440	Endothelin-1 and C3a-fragment of complement: Role in vasospasm in acute pancreatitis patients	2014	European Journal of Clinical Investigation	0014-2972	44		78-79	Chooklin, S. and Usach, O.	https://www.embase.com/search/results?subaction=viewrecord&id=L71555003&from=export http://dx.doi.org/10.1111/eci.12258 https://onlinelibrary.wiley.com/doi/pdfdirect/10.1111/eci.12258?download=true	English	10.1111/eci.12258
rayyan-625897441	Changes in splanchnic blood flow and vasoactive mediators in acute pancreatitis	2016	Pancreatology	1424-3911	16		S7	Chooklin, S. and Usach, O. and Osmilovska, I.	https://www.embase.com/search/results?subaction=viewrecord&id=L72308015&from=export	English
rayyan-625897442	Splanchnic blood flow and vasoactive mediators in acute pancreatitis	2016	HPB	1365-182X	18		e332	Chooklin, S. and Usach, O. and Osmilovsla, I.	https://www.embase.com/search/results?subaction=viewrecord&id=L72258033&from=export	English
rayyan-625897443	Lower risks of new-onset acute pancreatitis and pancreatic cancer in sodium glucose cotransporter 2 (SGLT2) inhibitors compared to dipeptidyl peptidase-4 (DPP4) inhibitors: A propensity score-matched study with competing risk analysis	2023	Diabetes Epidemiology and Management	2666-9706	9			Chou, O. H. I. and Zhou, J. and V Mui, J. and Satti, D. I. and Chung, C. T. and Tai Loy Lee, T. and Lee, S. and Dee, E. C. and Ng, K. and Cheung, B. M. Y. and Jing, F. and Tse, G.	https://www.embase.com/search/results?subaction=viewrecord&id=L2021291700&from=export http://dx.doi.org/10.1016/j.deman.2022.100115 https://www.sciencedirect.com/science/article/pii/S2666970622000658?via%3Dihub	English
rayyan-625897444	Clinical validation of the international study group of pancreatic surgery (ISGPS) definition for post-pancreatectomy acute pancreatitis	2023	HPB (Oxford)	1365-182x	25	6	704-710	Chui, J. N. and Yang, A. J. and Nahm, C. B. and Connor, S. and Gill, A. J. and Samra, J. S. and Mittal, A.		eng
rayyan-625897445	Effect of enoxaparin on cytokines levels in patients with severe acute pancreatitis	2020	Pancreatology	1424-3911 1424-3903	20		S65-S66	Chuklin, S. and Chooklin, S. and Shershen, G.	https://www.embase.com/search/results?subaction=viewrecord&id=L2010229096&from=export http://dx.doi.org/10.1016/j.pan.2020.07.090	English
rayyan-625897446	Clinical implications and risk factors of acute pancreatitis after cardiac valve surgery	2013	Yonsei Med J	0513-5796 (Print) 0513-5796	54	1	154-9	Chung, J. W. and Ryu, S. H. and Jo, J. H. and Park, J. Y. and Lee, S. and Park, S. W. and Song, S. Y. and Chung, J. B.	https://www.ncbi.nlm.nih.gov/pmc/articles/PMC3521256/pdf/ymj-54-154.pdf	eng
rayyan-625897447	More than 9-times increased risk for pancreatic cancer among patients with acute pancreatitis in chinese population	2012	Pancreas	0885-3177 1536-4828	41	1	142-146	Chung, S. D. and Chen, K. Y. and Xirasagar, S. and Tsai, M. C. and Lin, H. C.	https://www.embase.com/search/results?subaction=viewrecord&id=L51631097&from=export http://dx.doi.org/10.1097/MPA.0b013e31822363c3	English
rayyan-625897449	Severe Acute Pancreatitis Treated with Negative Pressure Wound Therapy System: Influence of Laboratory Markers	2023	J Clin Med	2077-0383 (Print) 2077-0383	12	11		Ciuntu, B. M. and VintilƒÉ, D. and Tanevski, A. and Chiriac, »ò and StefƒÉnescu, G. and Abdulan, I. M. and Balan, G. G. and Veliceasa, B. and BƒÉdulescu, O. V. and Ghiga, G. and FƒÉtu, A. M. and Georgescu, A. and Vascu, M. B. and Vasilescu, A. M.		eng
rayyan-625897450	Splanchnic Thrombosis in Moderate to Severe Pancreatitis	2020	Journal of the American College of Surgeons	1879-1190 1072-7515	231	4	e139	Clark, J. and Tobin, N. and Eaton, B. and Bonenclark, L. and Kim, K. and Esteve, R. and Diaz, J. J.	https://www.embase.com/search/results?subaction=viewrecord&id=L2007843543&from=export http://dx.doi.org/10.1016/j.jamcollsurg.2020.08.365	English	10.1016/j.jamcollsurg.2020.08.365
rayyan-625897452	Serum lipase as an early predictor of severity in pediatric acute pancreatitis	2013	J Pediatr Gastroenterol Nutr	0277-2116	56	6	602-8	Coffey, M. J. and Nightingale, S. and Ooi, C. Y.		eng
rayyan-625897453	Can serum pancreatic enzyme levels predict severity of acute paediatric pancreatitis?	2011	Pancreatology	1424-3903	11	6	570-571	Coffey, M. J. and Ooi, C. Y.	https://www.embase.com/search/results?subaction=viewrecord&id=L70723636&from=export http://dx.doi.org/10.1159/000335161	English
rayyan-625897454	Defining the diagnostic value of hyperlipasemia for acute pancreatitis in the critically ill	2017	Pancreatology	1424-3903	17	2	176-181	Cohen, J. and MacArthur, K. L. and Atsawarungruangkit, A. and Perillo, M. C. and Martin, C. R. and Berzin, T. M. and Shapiro, N. I. and Sawhney, M. S. and Freedman, S. D. and Sheth, S. G.		eng
rayyan-625897455	The aetiology of hypocalcaemia in acute pancreatitis	1975	British Journal of Surgery	0007-1323	62	2	115-118	Condon, J. R. and Ives, D. and Knight, M. J. and Day, J.	https://www.embase.com/search/results?subaction=viewrecord&id=L5210381&from=export https://bjssjournals.onlinelibrary.wiley.com/doi/abs/10.1002/bjs.1800620209?sid=nlm%3Apubmed	English
rayyan-625897456	Glucagon therapy in acute pancreatitis	1973	British Journal of Surgery	0007-1323	60	7	509-511	Condon, J. R. and Knight, M. and Day, J. L.	https://www.embase.com/search/results?subaction=viewrecord&id=L4004780&from=export	English
rayyan-625897458	Outcome and prognostic factors for acute pancreatitis:a retrospective study	2020	Italian Journal of Medicine	1877-9352	14		2024-04-03	Corbo, L. and Para, O. and Savo, M. T. and Maddaluni, L. and Finocchi, M. and Zaccagnini, G. and Ronchetti, M. and Pestelli, G. and Fedi, G. and Bacci, F. and Corbo, C.	https://www.embase.com/search/results?subaction=viewrecord&id=L633718499&from=export	English
rayyan-625897459	Left Ventricular Assist Device Therapy and Acute Pancreatitis: Higher Incidence and Worse Clinical Outcomes	2020	Pancreas	0885-3177	49	8	1069-1074	Corral, J. E. and Kr√∂ner, P. T. and Yarlagadda, B. and Vemireddy, L. P. R. and Wijarnpreecha, K. and Goswami, R. M. and Raimondo, M. and Bi, Y.		eng
rayyan-625897460	Treatment of hypertriglyceridemia-induced acute pancreatitis with insulin	2015	Przeglad Gastroenterologiczny	1897-4317 1895-5770	10	1	18-22	Coskun, A. and Erkan, N. and Yakan, S. and Yildirim, M. and Carti, E. and Ucar, D. and Oymaci, E.	https://www.embase.com/search/results?subaction=viewrecord&id=L602935420&from=export http://dx.doi.org/10.5114/pg.2014.45412 https://www.ncbi.nlm.nih.gov/pmc/articles/PMC4411402/pdf/PG-10-23551.pdf	English	10.5114/pg.2014.45412
rayyan-625897461	Difficult biliary cannulation: use of physician-controlled wire-guided cannulation over a pancreatic duct stent to reduce the rate of precut sphincterotomy (with video)	2010	Gastrointestinal Endoscopy	0016-5107 1097-6779	71	2	275-279	Cot√©, G. A. and Ansstas, M. and Pawa, R. and Edmundowicz, S. A. and Jonnalagadda, S. S. and Pleskow, D. K. and Azar, R. R.	https://www.embase.com/search/results?subaction=viewrecord&id=L358234724&from=export http://dx.doi.org/10.1016/j.gie.2009.08.028	English	10.1016/j.gie.2009.08.028
rayyan-625897463	Similar efficacies of biliary, with or without pancreatic, sphincterotomy in treatment of idiopathic recurrent acute pancreatitis	2012	Gastroenterology		143	6	1502‚Äê1509.e1	Cot√©, G. A. and Imperiale, T. F. and Schmidt, S. E. and Fogel, E. and Lehman, G. and McHenry, L. and Watkins, J. and Sherman, S.	https://www.cochranelibrary.com/central/doi/10.1002/central/CN-00859539/full https://www.gastrojournal.org/article/S0016-5085(12)01315-7/pdf
rayyan-625897464	Risk of post-ERCP pancreatitis with placement of self-expandable metallic stents	2010	Gastrointest Endosc	0016-5107	72	4	748-54	Cot√©, G. A. and Kumar, N. and Ansstas, M. and Edmundowicz, S. A. and Jonnalagadda, S. and Mullady, D. K. and Azar, R. R.		eng
rayyan-625897465	Characteristics of Patients Undergoing Endoscopic Retrograde Cholangiopancreatography for Sphincter of Oddi Disorders	2022	Clin Gastroenterol Hepatol	1542-3565 (Print) 1542-3565	20	3	e627-e634	Cot√©, G. A. and Nitchie, H. and Elmunzer, B. J. and Kwon, R. S. and Willingham, F. F. and Wani, S. and Mullady, D. and Chak, A. and Singh, V. and Slivka, A. and Varadarajulu, S. and Freeman, M. and Gaddam, S. and Jamidar, P. and Tarnasky, P. and Foster, L. and Cotton, P. B.	https://www.ncbi.nlm.nih.gov/pmc/articles/PMC9053091/pdf/nihms-1683148.pdf	eng
rayyan-625897467	Endoscopic pancreatography in management of relapsing acute pancreatitis	1974	British Medical Journal	0959-8146	1	5908	608-611	Cotton, P. B. and Beales, J. S. M.	https://www.embase.com/search/results?subaction=viewrecord&id=L4201918&from=export	English
rayyan-625897468	Risk factors for complications after ERCP: a multivariate analysis of 11,497 procedures over 12 years	2009	Gastrointestinal Endoscopy	0016-5107 1097-6779	70	1	80-88	Cotton, P. B. and Garrow, D. A. and Gallagher, J. and Romagnuolo, J.	https://www.embase.com/search/results?subaction=viewrecord&id=L354789407&from=export http://dx.doi.org/10.1016/j.gie.2008.10.039 https://www.giejournal.org/article/S0016-5107(08)02827-7/fulltext	English	10.1016/j.gie.2008.10.039
rayyan-625897469	Prognostic factors of acute pancreatitis in intensive care. Retrospective study over 7 years	2019	Annals of Intensive Care	2110-5820	9			Courteille, B. and Valette, X. and Goursaud, S. and Hanouz, J. L. and Cheyron, D. D.	https://www.embase.com/search/results?subaction=viewrecord&id=L630113877&from=export http://dx.doi.org/10.1186/s13613-018-0474-7 https://annalsofintensivecare.springeropen.com/counter/pdf/10.1186/s13613-018-0474-7.pdf	English	10.1186/s13613-018-0474-7
rayyan-625897470	The clinical value of red cell distribution width (RDW), neutrophil to lymphocyte ratio (NLR) and lymphocyte to monocyte ratio (LMR) in severity assessment of acute pancreatitis	2019	Journal of Gastrointestinal and Liver Diseases	1841-8724	28		47	Cristian-Dan, P. and Hortolomei, I. I. and Carbune, G. L. and Constantinescu, R. N.	https://www.embase.com/search/results?subaction=viewrecord&id=L632511096&from=export http://dx.doi.org/10.15403/jgld.2014.1121.281.syd	English	10.15403/jgld.2014.1121.281.syd
rayyan-625897471	Extrapancreatic necrosis volume: A new tool in acute pancreatitis severity assessment?	2021	World Journal of Clinical Cases	2307-8960	9	31	9395-9405	Cucuteanu, B. and Negru, D. and Gavrilescu, O. and Mihai, C. and Prelipcean, C. C. and Dranga, M. and Popa, I. V. and Floria, M.	https://www.embase.com/search/results?subaction=viewrecord&id=L2015365174&from=export http://dx.doi.org/10.12998/wjcc.v9.i31.9395	English
rayyan-625897472	Extrapancreatic necrosis volume: A new tool in acute pancreatitis severity assessment?	2021	World J Clin Cases	2307-8960 (Print) 2307-8960	9	31	9395-9405	Cucuteanu, B. and Negru, D. and Gavrilescu, O. and Popa, I. V. and Floria, M. and Mihai, C. and Cijevschi Prelipcean, C. and Dranga, M.		eng
rayyan-625897475	Post-discharge mortality in acute pancreatitis: A prospective international cohort analysis of 2613 patients	2023	Pancreatology	1424-3911 1424-3903	23		e38	Czap√°ri, D. and V√°radi, A. and Farkas, N. and Ny√°ri, G. and M√°rta, K. and V√°ncsa, S. and Nagy, R. and Bunduc, S. and Er≈ëss, B. and Czak√≥, L. and Vincze, √Å and Izb√©ki, F. and Papp, M. and Szentesi, A. and Hegyi, P.	https://www.embase.com/search/results?subaction=viewrecord&id=L2027752619&from=export http://dx.doi.org/10.1016/j.pan.2023.06.498	English	10.1016/j.pan.2023.06.498
rayyan-625897476	Detailed Characteristics of Post-discharge Mortality in Acute Pancreatitis	2023	Gastroenterology	0016-5085	165	3	682-695	Czap√°ri, D. and V√°radi, A. and Farkas, N. and Ny√°ri, G. and M√°rta, K. and V√°ncsa, S. and Nagy, R. and Teutsch, B. and Bunduc, S. and Er≈ëss, B. and Czak√≥, L. and Vincze, √Å and Izb√©ki, F. and Papp, M. and Merkely, B. and Szentesi, A. and Hegyi, P.		eng
rayyan-625897477	Endovascular treatment of pseudoaneurysms in pancreatitis	2014	Wideochirurgia I Inne Techniki Maloinwazyjne	2299-0054 1895-4588	9	2	138-144	Czernik, M. and Stefa≈Ñczyk, L. and Szubert, W. and ChrzaÃßstek, J. and Majos, M. and Grzelak, P. and Majos, A.	https://www.embase.com/search/results?subaction=viewrecord&id=L373524256&from=export http://dx.doi.org/10.5114/wiitm.2014.41621 https://www.ncbi.nlm.nih.gov/pmc/articles/PMC4105666/pdf/WIITM-9-22516.pdf	English	10.5114/wiitm.2014.41621
rayyan-625897478	Origin, Presentation, and Clinical Course of Nonpancreatic Hyperlipasemia	2016	Pancreas	1536-4828 0885-3177	45	6	846-849	Da, B. L. and Shulman, I. A. and Lane, C. J. and Buxbaum, J.	https://www.embase.com/search/results?subaction=viewrecord&id=L607209224&from=export http://dx.doi.org/10.1097/MPA.0000000000000561	English	10.1097/MPA.0000000000000561
rayyan-625897479	Timing of cholecystectomy after mild biliary pancreatitis: A randomised controlled multicenter trial	2014	United European Gastroenterology Journal	2050-6406	2	1	A28	Da Costa, D.	https://www.embase.com/search/results?subaction=viewrecord&id=L72260716&from=export http://dx.doi.org/10.1177/2050640614548974	English
rayyan-625897480	Cost-effectiveness of same-admission versus interval cholecystectomy after mild gallstone pancreatitis in the PONCHO trial	2016	Br J Surg	0007-1323	103	12	1695-1703	da Costa, D. W. and Dijksman, L. M. and Bouwense, S. A. and Schepers, N. J. and Besselink, M. G. and van Santvoort, H. C. and Boerma, D. and Gooszen, H. G. and Dijkgraaf, M. G.		eng
rayyan-625897481	Colicky pain and related complications after cholecystectomy for mild gallstone pancreatitis	2018	HPB (Oxford)	1365-182x	20	8	745-751	da Costa, D. W. and Schepers, N. J. and Bouwense, S. A. and Hollemans, B. A. and Doorakkers, E. and Boerma, D. and Rosman, C. and Dejong, C. H. and Spanier, M. B. W. and van Santvoort, H. C. and Gooszen, H. G. and Besselink, M. G.	https://www.hpbonline.org/article/S1365-182X(18)30727-5/fulltext	eng
rayyan-625897482	Predicting a ‚Äòdifficult cholecystectomy‚Äô after mild gallstone pancreatitis	2019	HPB	1477-2574 1365-182X	21	7	827-833	da Costa, D. W. and Schepers, N. J. and Bouwense, S. A. and Hollemans, R. A. and van Santvoort, H. C. and Bollen, T. L. and Consten, E. C. and van Goor, H. and Hofker, S. and Gooszen, H. G. and Boerma, D. and Besselink, M. G.	https://www.embase.com/search/results?subaction=viewrecord&id=L2001365994&from=export http://dx.doi.org/10.1016/j.hpb.2018.10.015	English
rayyan-625897483	Case series - Insulin infusion therapy is effective in hypertriglyceridemiainduced acute pancreatitis	2022	Asian Journal of Pharmaceutical and Clinical Research	2455-3891 0974-2441	15	3	124-129	Dadasaheb, M. and Sukhadyal, D. and Akhil, N.	https://www.embase.com/search/results?subaction=viewrecord&id=L2017197309&from=export http://dx.doi.org/10.22159/ajpcr.2022.v15i3.43909	English	10.22159/ajpcr.2022.v15i3.43909
rayyan-625897484	UTILITY OF ANTICOAGULATION FOR SPLANCHNIC VEIN THROMBOSIS FROM ACUTE PANCREATITIS ‚Äì A NATIONWIDE RETROSPECTIVE COHORT ANALYSIS	2021	Gastroenterology	1528-0012 0016-5085	160	6	S-292	Dalal, S. and Saleh, S. and Desai, A. and Chitsaz, E.	https://www.embase.com/search/results?subaction=viewrecord&id=L2011987656&from=export http://dx.doi.org/10.1016/S0016-5085(21)01422-0	English
rayyan-625897485	TEMPORAL TRENDS AND OUTCOMES OF TACHYARRHYTHMIAS IN HOSPITALIZED PATIENTS WITH ACUTE PANCREATITIS	2022	Journal of the American College of Cardiology	1558-3597 0735-1097	79	9	186	Dang, A. and Nguyen, C. M. and Cabello, R. and Mai, S. and Ynalvez, M. and Baliss, M. and Soufi, M. K. and Elbadawi, A. and Khalife, W. and Berbarie, R. F.	https://www.embase.com/search/results?subaction=viewrecord&id=L2017303919&from=export http://dx.doi.org/10.1016/S0735-1097(22)01177-9	English	10.1016/S0735-1097(22)01177-9
rayyan-625897486	Randomized trial of high-dose rectal diclofenac suppository and epinephrine spray on duodenal papilla for prevention of post-endoscopic retrograde cholangiopancreatography pancreatitis	2021	Indian Journal of Gastroenterology	0975-0711 0254-8860	40	5	483-491	Dar, H. A. and Shah, A. and Javid, G. and Khan, M. A. and Singh, B. and Sheikh, N. A. and Ashraf, A. and Mohammad, S.	https://www.embase.com/search/results?subaction=viewrecord&id=L2014185151&from=export http://dx.doi.org/10.1007/s12664-021-01161-z https://link.springer.com/article/10.1007/s12664-021-01161-z	English
rayyan-625897487	Minimally invasive drainage in critically ill patients with severe necrotizing pancreatitis is associated with better outcomes: an observational study	2018	Crit Care	1364-8535 (Print) 1364-8535	22	1	321	Darrivere, L. and Lapidus, N. and Colignon, N. and Chafai, N. and Chaput, U. and Verdonk, F. and Paye, F. and Lescot, T.	https://ccforum.biomedcentral.com/counter/pdf/10.1186/s13054-018-2256-x.pdf	eng
rayyan-625897488	Pancreatic-stent placement for prevention of post-ERCP pancreatitis: a cost-effectiveness analysis{A figure is presented}	2007	Gastrointestinal Endoscopy	0016-5107	65	7	960-968	Das, A. and Singh, P. and Sivak Jr, M. V. and Chak, A.	https://www.embase.com/search/results?subaction=viewrecord&id=L46783815&from=export http://dx.doi.org/10.1016/j.gie.2006.07.031	English	10.1016/j.gie.2006.07.031
rayyan-625897492	Identification of admission values predictive of complicated acute alcoholic pancreatitis	2004	Arch Surg	0004-0010 (Print) 0004-0010	139	9	978-82	Dauphine, C. and Kovar, J. and Stabile, B. E. and Haukoos, J. S. and de Virgilio, C.		eng
rayyan-625897493	A closed loop audit demonstrates great improvement in acute pancreatitis care	2014	International Journal of Surgery	1743-9191	12		S46	Davies, P. and Bader, H. and Battersby, C. and Maitra, D.	https://www.embase.com/search/results?subaction=viewrecord&id=L71954734&from=export	English
rayyan-625897494	Characteristic changes in the concentrations of some peptide hormones, in particular those regulating serum calcium, in acute pancreatitis and myocardial infarction	1981	Acta Med Scand	0001-6101 (Print) 0001-6101	209	3	193-8	de Boer, A. C. and Mulder, H. and Fischer, H. R. and Schopman, W. and Hackeng, W. H. and Silberbusch, J.	https://onlinelibrary.wiley.com/doi/10.1111/j.0954-6820.1981.tb11575.x	eng
rayyan-625897495	Characteristic changes in the concentrations of some peptide hormones, particular those regulating serum calcium, in acute pancreatitis and myocardial infarction	1981	Acta Medica Scandinavica	0001-6101	209	3	193-198	De Boer, A. C. and Mulder, H. and Fischer, H. R. A.	https://www.embase.com/search/results?subaction=viewrecord&id=L11113978&from=export	English
rayyan-625897497	Clinical outcome of endoscopic therapy in patients with symptomatic pancreas divisum: a Dutch cohort study	2021	Endosc Int Open	2364-3722 (Print) 2196-9736	9	7	E1164-e1170	de Jong, D. M. and Stassen, P. M. and Poley, J. W. and Fockens, P. and Timmer, R. and Voermans, R. P. and Verdonk, R. C. and Bruno, M. J. and de Jonge, P. J. F.	https://www.ncbi.nlm.nih.gov/pmc/articles/PMC8216775/pdf/10-1055-a-1460-7899.pdf	eng
rayyan-625897498	Management of suspected acute inflammatory pancreatopathies in a "real-world" setting: A single-centre observational study	2014	Journal of the Pancreas	1590-8577	15	2	175-181	de Nuzzo, D. and Miconi, A. and Pierantognetti, P.	https://www.embase.com/search/results?subaction=viewrecord&id=L372679445&from=export http://dx.doi.org/10.6092/1590-8577%2F1509	English
rayyan-625897499	Surgical management of acute pancreatitis in Italy: Lessons from a prospective multicentre study	2010	HPB	1365-182X 1477-2574	12	9	597-604	De Rai, P. and Zerbi, A. and Castoldi, L. and Bassi, C. and Frulloni, L. and Uomo, G. and Gabbrielli, A. and Pezzilli, R. and Cavallini, G. and Di Carlo, V.	https://www.embase.com/search/results?subaction=viewrecord&id=L359967596&from=export http://dx.doi.org/10.1111/j.1477-2574.2010.00201.x	English	10.1111/j.1477-2574.2010.00201.x
rayyan-625897500	Development of pancreatic diseases during long-term follow-up of patients with acute pancreatitis in a prospective nationwide cohort	2023	Pancreatology	1424-3911 1424-3903	23		e36	de Rijk, F. E. M. and Sissingh, N. J. and Boel, T. T. and Timmerhuis, H. C. and de Jong, M. J. P. and Pauw, H. A. and van Veldhuisen, C. L. and Hallensleben, N. D. and Anten, M. P. and Brink, M. A. and Curvers, W. L. and van Duijvendijk, P. and Hazen, W. L. and Kuiken, S. D. and Poen, A. C. and Quispel, R. and Romkens, T. E. H. and Spanier, B. W. M. and Tan, A. C. I. T. L. and Vleggaar, F. P. and…	https://www.embase.com/search/results?subaction=viewrecord&id=L2027757077&from=export http://dx.doi.org/10.1016/j.pan.2023.06.492	English	10.1016/j.pan.2023.06.492
rayyan-625897501	Impairment of pulmonary function in acute pancreatitis	1978	Chest	0012-3692	73	3	360-363	De Troyer, A. and Naeije, R. and Yernault, J. C. and Englert, M.	https://www.embase.com/search/results?subaction=viewrecord&id=L8312541&from=export http://dx.doi.org/10.1378/chest.73.3.360 https://journal.chestnet.org/article/S0012-3692(16)38048-5/fulltext	English
rayyan-625897502	Relative adrenal insufficiency in patients with severe acute pancreatitis	2007	Intensive Care Medicine	0342-4642	33	10	1754-1760	De Waele, J. J. and Hoste, E. A. J. and Baert, D. and Hendrickx, K. and Rijckaert, D. and Thibo, P. and Van Biervliet, P. and Blot, S. I. and Colardyn, F.	https://www.embase.com/search/results?subaction=viewrecord&id=L47476645&from=export http://dx.doi.org/10.1007/s00134-007-0747-3 https://link.springer.com/article/10.1007/s00134-007-0747-3	English	10.1007/s00134-007-0747-3
rayyan-625897503	AN INTERIM ANALYSIS OF THE WATERFALL TRIAL: a MULTICENTER RANDOMIZED CONTROLLED TRIAL OF EARLY AGGRESSIVE VERSUS MODERATE GOAL-DIRECTED FLUID RESUSCITATION FOR ACUTE PANCREATITIS	2022	Gastroenterology		162	7	S‚Äê207‚ÄêS‚Äê208	de-Madaria, E. and Buxbaum, J. L. and Maisonneuve, P. and Paredes, Aggd and Zapater, P. and Guilabert, L. and Vaillo-Rocamora, A. and Gandia, M. A. R. and Ortega, J. D. and Hernandez, E. E. L. and et al.	https://www.cochranelibrary.com/central/doi/10.1002/central/CN-02427365/full
rayyan-625897504	Design and validation of a patient-reported outcome measure scale in acute pancreatitis: the PAN-PROMISE study	2021	Gut	0017-5749	70	1	139-147	de-Madaria, E. and S√°nchez-Marin, C. and Carrillo, I. and Vege, S. S. and Chooklin, S. and Bilyak, A. and Mejuto, R. and Mauriz, V. and Hegyi, P. and M√°rta, K. and Kamal, A. and Lauret-Bra√±a, E. and Barbu, S. T. and Nunes, V. and Ruiz-Rebollo, M. L. and Garc√≠a-Rayado, G. and Lozada-Hernandez, E. E. and Pereira, J. and Negoi, I. and Espina, S. and Hollenbach, M. and Litvin, A. and Bolado-Conce…	https://gut.bmj.com/content/70/1/139.long	eng
rayyan-625897505	Acute pancreatitis in children	2002	American Journal of Gastroenterology	0002-9270	97	7	1726-1731	DeBanto, J. R. and Goday, P. S. and Pedroso, M. R. A. and Iftikhar, R. and Fazel, A. and Nayyar, S. and Conwell, D. L. and DeMeo, M. T. and Burton, F. R. and Whitcomb, D. C. and Ulrich Ii, C. D. and Gates Jr, L. K.	https://www.embase.com/search/results?subaction=viewrecord&id=L34761397&from=export http://dx.doi.org/10.1016/S0002-9270(02)04189-8	English	10.1016/S0002-9270(02)04189-8
rayyan-625897506	Chronic alcoholism: A predisposing factor for hypocalcemia in acute pancreatitis	1980	Digestion	0012-2823	20	3	175-179	Decaux, G. and Hallemans, R. and Mockel, J. and Naeije, R.	https://www.embase.com/search/results?subaction=viewrecord&id=L10150403&from=export	English
rayyan-625897507	The P-wave dispersion and QTC durations in the patients with acute pancreatitis	2014	Acta Medica Mediterranea	2283-9720 0393-6384	30	4	869-874	Dedeo«ßlu, E. and Bayram, B. and √ñm√º, D. and Hanci, V.	https://www.embase.com/search/results?subaction=viewrecord&id=L373413761&from=export	English
rayyan-625897508	Does obesity confer an increased risk and/or more severe course of post-ERCP pancreatitis?: A retrospective, multicenter study	2008	Journal of Clinical Gastroenterology	0192-0790	42	10	1103-1109	Deenadayalu, V. P. and Blaut, U. and Watkins, J. L. and Barnett, J. and Freeman, M. and Geenen, J. and Ryan, M. and Parker, H. and Frakes, J. T. and Fogel, E. L. and Silverman, W. B. and Dua, K. S. and Aliperti, G. and Yakshe, P. and Uzer, M. and Jones, W. and Goff, J. and Temkit, M. and Lehman, G. A. and Sherman, S.	https://www.embase.com/search/results?subaction=viewrecord&id=L354656138&from=export http://dx.doi.org/10.1097/MCG.0b013e318159cbd1	English	10.1097/MCG.0b013e318159cbd1
rayyan-625897509	Early antibiotic treatment for severe acute necrotizing pancreatitis: A randomized, double-blind, placebo-controlled study	2007	Annals of Surgery	0003-4932	245	5	674-683	Dellinger, E. P. and Tellado, J. M. and Soto, N. E. and Ashley, S. W. and Barie, P. S. and Dugernier, T. and Imrie, C. W. and Johnson, C. D. and Knaebel, H. P. and Laterre, P. F. and Maravi-Poma, E. and Kissler, J. J. O. and Sanchez-Garcia, M. and Utzolino, S.	https://www.embase.com/search/results?subaction=viewrecord&id=L46684095&from=export http://dx.doi.org/10.1097/01.sla.0000250414.09255.84	English
rayyan-625897511	Binge drinking aggravates the outcomes of first-attack severe acute pancreatitis	2010	Pancreas	0885-3177	39	2	149-152	Deng, L. and Xue, P. and Huang, L. and Yang, X. and Wan, M. and Xia, Q.	https://www.embase.com/search/results?subaction=viewrecord&id=L358394013&from=export http://dx.doi.org/10.1097/MPA.0b013e3181baeae6	English
rayyan-625897512	Usefulness of lipase / amylase ratio in acute pancreatitis in South Indian population	2009	Indian J Clin Biochem	0970-1915 (Print) 0970-1915	24	4	361-5	Devanath, A. and Kumari, J. and Joe, J. and Peter, S. and Rajan, S. and Sabu, L. and Shivshankar and Mary, J. and Smitha and Roselin and Arokiasami	https://link.springer.com/article/10.1007/s12291-009-0065-3	eng
rayyan-625897513	Body mass index - A risk factor for acute gallstone pancreatitis in hispanic patients with common bile duct stones	2011	American Journal of Gastroenterology	0002-9270	106		S63	Dhadham, G. C. and Baddoura, W. and Debari, V.	https://www.embase.com/search/results?subaction=viewrecord&id=L70555948&from=export http://dx.doi.org/10.1038/ajg.2011.336_3	English	10.1038/ajg.2011.336_3
rayyan-625897514	Intravenous Insulin Versus Conservative Management in Hypertriglyceridemia-Associated Acute Pancreatitis	2020	J Endocr Soc	2472-1972	4	1	bvz019	Dhindsa, S. and Sharma, A. and Al-Khazaali, A. and Sitaula, S. and Nadella, S. and McKee, A. and Albert, S. and Bourey, R. and Dandona, P.	https://watermark.silverchair.com/bvz019.pdf?token=AQECAHi208BE49Ooan9kkhW_Ercy7Dm3ZL_9Cf3qfKAc485ysgAAA04wggNKBgkqhkiG9w0BBwagggM7MIIDNwIBADCCAzAGCSqGSIb3DQEHATAeBglghkgBZQMEAS4wEQQMzVIUixz2ahmPv0fDAgEQgIIDARoGFthaC7gnd8pufFHjqqibgrSRxn-LtLYeHZw_Y4TLJJvNMySoL495FY3ThOEo94EHdkQglA43roHc7fOw_y60NODWpJVarofouNbaNz2Y3OzY7AKtSQFcwC4TDgWCgG5Lfy7kRxJqh3mz9ze5_Tqwgy7uuCzCq547kRiy1PqSC-J8rWnB-XQrnL8J-HOo…	eng
rayyan-625897515	Hemodynamic and metabolic impairment in acute pancreatitis	1981	World Journal of Surgery	0364-2313	5	3	329-339	Di Carlo, V. and Nespoli, A. and Chiesa, R.	https://www.embase.com/search/results?subaction=viewrecord&id=L11005331&from=export http://dx.doi.org/10.1007/BF01657989 https://link.springer.com/article/10.1007/BF01657989	English
rayyan-625897516	Does the implementation of a clinical care pathway have an impact on early intravenous fluid therapy of acute pancreatitis? a pilot quality improvement study	2021	HPB	1477-2574 1365-182X	23		S790	Di Mauro, D. and Smith, R. and Wijesurendere, C. and Hubble, S. and Manzelli, A.	https://www.embase.com/search/results?subaction=viewrecord&id=L2015314050&from=export http://dx.doi.org/10.1016/j.hpb.2021.08.241 https://www.hpbonline.org/article/S1365-182X(21)00881-9/pdf	English
rayyan-625897517	Procalcitonin Strip Test as an Independent Predictor in Acute Pancreatitis	2015	Indian J Surg	0972-2068 (Print) 0973-9793	77		1012-7	Dias, B. H. and Rozario, A. P. and Olakkengil, S. A. and V, A.	https://www.ncbi.nlm.nih.gov/pmc/articles/PMC4775672/pdf/12262_2014_Article_1112.pdf	eng
rayyan-625897520	Vascular complications in children with acute recurrent or chronic pancreatitis: Risk factors and response to anticoagulants	2019	Journal of Pediatric Gastroenterology and Nutrition	1536-4801	69			Dike, C. and Cress, G. and Fishman, D. and Gonska, T. and Ooi, C. and Perito, E. and Troendle, D. and Tsai, C. and Lowe, M. and Uc, A.	https://www.embase.com/search/results?subaction=viewrecord&id=L630751758&from=export http://dx.doi.org/10.1097/MPG.0000000000002518	English
rayyan-625897521	Vascular Complications in Pediatric Pancreatitis: A Case Series	2021	J Pediatr Gastroenterol Nutr	0277-2116 (Print) 0277-2116	73	4	e94-e97	Dike, C. R. and Cress, G. and Fishman, D. S. and Gonska, T. and Ooi, C. Y. and Perito, E. R. and Troendle, D. and Tsai, C. M. and Lowe, M. E. and Uc, A.		eng
rayyan-625897522	Regional variations in clinical characteristics and management of pediatric acute recurrent and chronic pancreatitis: Report from the INSPPIRE study	2018	Pancreas	1536-4828	47	10	1383-1384	Dike, C. R. and Zimmerman, B. and Wilschanski, M. and Werlin, S. L. and Troendle, D. M. and Shah, U. and Schwarzenberg, S. J. and Rhee, S. J. and Pohl, J. F. and Perito, E. R. and Ooi, C. Y. and Nathan, J. D. and Morinville, V. D. and McFerron, B. and Mascarenhas, M. R. and Maqbool, A. and Liu, Q. and Lin, T. K. and Husain, S. Z. and Himes, R. and Heyman, M. B. and Gonska, T. and Giefer, M. J. an…	https://www.embase.com/search/results?subaction=viewrecord&id=L625146731&from=export http://dx.doi.org/10.1097/MPA.0000000000001177	English
rayyan-625897523	Clinical and Practice Variations in Pediatric Acute Recurrent or Chronic Pancreatitis: Report From the INSPPIRE Study	2020	J Pediatr Gastroenterol Nutr	0277-2116 (Print) 0277-2116	71	1	112-118	Dike, C. R. and Zimmerman, B. and Zheng, Y. and Wilschanski, M. and Werlin, S. L. and Troendle, D. and Shah, U. and Schwarzenberg, S. J. and Pohl, J. and Perito, E. R. and Ooi, C. Y. and Nathan, J. D. and Morinville, V. D. and McFerron, B. and Mascarenhas, M. and Maqbool, A. and Liu, Q. and Lin, T. K. and Husain, S. Z. and Heyman, M. B. and Gonska, T. and Giefer, M. J. and Gariepy, C. E. and Fish…		eng
rayyan-625897524	Treatment of acute pancreatitis: Antibiotherapy vs. nonantibiotherapy	2018	Journal of Gastrointestinal and Liver Diseases	1841-8724	27		103	Dimache, M. and Anton, C. and Duduman, S. and Onofrei, R. E. and Muz√Æca, C. and G√Ærleanu, I.	https://www.embase.com/search/results?subaction=viewrecord&id=L632512284&from=export	English
rayyan-625897525	Association of thymidylate synthase polymorphisms with acute pancreatitis and/or peripheral neuropathy in HIV-infected patients on stavudine-based therapy	2013	PLoS One	1932-6203	8	2	e57347	Domingo, P. and Cabeza Mdel, C. and Torres, F. and Salazar, J. and Gutierrez Mdel, M. and Mateo, M. G. and Mart√≠nez, E. and Domingo, J. C. and Fernandez, I. and Villarroya, F. and Ribera, E. and Vidal, F. and Baiget, M.	https://diposit.ub.edu/dspace/bitstream/2445/58285/1/627372.pdf	eng
rayyan-625897526	Accuracy of plasma levels of polymorphonuclear elastase as early prognostic marker of acute pancreatitis in routine clinical conditions	2006	Eur J Gastroenterol Hepatol	0954-691X (Print) 0954-691x	18	1	79-83	Dom√≠nguez-Mu√±oz, J. E. and Villanueva, A. and Lari√±o, J. and Mora, T. and Barreiro, M. and Iglesias-Canle, J. and Iglesias-Garc√≠a, J.		eng
rayyan-625897527	Enhanced Recovery in Mild Acute Pancreatitis: A Randomized Controlled Trial	2019	Pancreas	1536-4828 0885-3177	48	2	176-181	Dong, E. and Chang, J. I. and Verma, D. and Butler, R. K. and Villarin, C. K. and Kwok, K. K. and Chen, W. and Wu, B. U.	https://www.embase.com/search/results?subaction=viewrecord&id=L626159887&from=export http://dx.doi.org/10.1097/MPA.0000000000001225	English	10.1097/MPA.0000000000001225
rayyan-625897528	The first 24 hours of acute pancreatitis. Changes in biochemical and endocrine homeostasis in patients with pancreatitis compared with those in control subjects undergoing stress for reasons other than pancreatitis	1978	American Journal of Medicine	0002-9343	64	5	795-803	Drew, S. I. and Joffe, B. and Vinik, A.	https://www.embase.com/search/results?subaction=viewrecord&id=L8328127&from=export http://dx.doi.org/10.1016/0002-9343(78)90519-3 https://www.amjmed.com/article/0002-9343(78)90519-3/pdf	English	10.1016/0002-9343(78)90519-3
rayyan-625897529	First 24 hours of acute pancreatitis. A biochemical and endocrine evaluation of initial versus repeated attacks	1978	American Journal of Gastroenterology	0002-9270	70	1	66-72	Drew, S. I. and Joffe, B. I. and Vinik, A. I.	https://www.embase.com/search/results?subaction=viewrecord&id=L9016794&from=export	English
rayyan-625897530	Adverse Events and Reinterventions Following Pancreatic Endoscopic Sphincterotomy	2018	Pancreas	1536-4828 0885-3177	47	7	880-883	Dufault, D. L. and Elmunzer, B. J. and Cotton, P. B. and Williams, A. and Cote, G. A.	https://www.embase.com/search/results?subaction=viewrecord&id=L623217657&from=export http://dx.doi.org/10.1097/MPA.0000000000001084	English	10.1097/MPA.0000000000001084
rayyan-625897531	Compartmentalization of the protease-antiprotease balance in early severe acute pancreatitis	2005	Pancreas	0885-3177	31	2	168-73	Dugernier, T. and Laterre, P. F. and Reynaert, M. and Deby-Dupont, G.		eng
rayyan-625897532	Prospective evaluation of thoracic-duct drainage in the treatment of respiratory failure complicating severe acute pancreatitis	1989	Intensive Care Med	0342-4642 (Print) 0342-4642	15	6	372-8	Dugernier, T. and Reynaert, M. S. and Deby-Dupont, G. and Roeseler, J. J. and Carlier, M. and Squifflet, J. P. and Deby, C. and Pincemail, J. and Lamy, M. and De Maeght, S. and et al.		eng
rayyan-625897533	Compartmentalization of the inflammatory response during acute pancreatitis: correlation with local and systemic complications	2003	Am J Respir Crit Care Med	1073-449X (Print) 1073-449x	168	2	148-57	Dugernier, T. L. and Laterre, P. F. and Wittebole, X. and Roeseler, J. and Latinne, D. and Reynaert, M. S. and Pugin, J.		eng
rayyan-625897534	Differentiating type 2 DM and true type 3c DM in patients who have survived severe acute pancreatitis	2015	Pancreatology	1424-3903	15	3	S80	Duggan, S. and Mohammed, A. and Lawal, O. and Tisdall, A. R. and Boran, G. and Gibney, J. and Conlon, K.	https://www.embase.com/search/results?subaction=viewrecord&id=L71952232&from=export	English
rayyan-625897535	Red cell distribution width (RDW) correlates with the severity of acute pancreatitis during the early phase of disease	2015	Clinical Chemistry and Laboratory Medicine	1434-6621	53		S1236	Dumnicka, P. and KusÃànierz-Cabala, B. and Gurda-duda, A. and Kulig, J. and Tiso≈Ñczyk, J. and Drozdz, R. and Solnica, B.	https://www.embase.com/search/results?subaction=viewrecord&id=L71911524&from=export http://dx.doi.org/10.1515/cclm-2015-5032	English	10.1515/cclm-2015-5032
rayyan-625897536	Pain Experience in Pancreatitis: Strong Association of Genetic Risk Loci for Anxiety and PTSD in Patients With Severe, Constant, and Constant-Severe Pain	2021	Am J Gastroenterol	0002-9270 (Print) 0002-9270	116	10	2128-2136	Dunbar, E. K. and Greer, P. J. and Amann, S. T. and Alkaade, S. and Banks, P. and Brand, R. and Conwell, D. L. and Forsmark, C. E. and Gardner, T. B. and Guda, N. M. and Lewis, M. D. and Machicado, J. D. and Muniraj, T. and Papachristou, G. I. and Romagnuolo, J. and Sandhu, B. S. and Sherman, S. and Slivka, A. and Wilcox, C. M. and Yadav, D. and Whitcomb, D. C.		eng
rayyan-625897537	Assessing the Pathophysiology of Hyperglycemia in the Diabetes RElated to Acute Pancreatitis and Its Mechanisms Study: From the Type 1 Diabetes in Acute Pancreatitis Consortium	2022	Pancreas	0885-3177 (Print) 0885-3177	51	6	575-579	Dungan, K. M. and Hart, P. A. and Andersen, D. K. and Basina, M. and Chinchilli, V. M. and Danielson, K. K. and Evans-Molina, C. and Goodarzi, M. O. and Greenbaum, C. J. and Kalyani, R. R. and Laughlin, M. R. and Pichardo-Lowden, A. and Pratley, R. E. and Serrano, J. and Sims, E. K. and Speake, C. and Yadav, D. and Bellin, M. D. and Toledo, F. G. S.		eng
rayyan-625897538	Severity scoring for prognostication in patients with severe acute pancreatitis: Comparative analysis of the ranson score and the APACHE III score	2002	Archives of Surgery	0004-0010	137	6	730-736	Eachempati, S. R. and Hydo, L. J. and Barie, P. S.	https://www.embase.com/search/results?subaction=viewrecord&id=L34603020&from=export	English
rayyan-625897539	Patients with Sentinel Acute Pancreatitis of Alcoholic Etiology Are at Risk for Organ Failure and Pancreatic Necrosis: A Dual-Center Experience	2016	Pancreas	1536-4828 0885-3177	45	7	997-1002	Easler, J. J. and De-Madaria, E. and Nawaz, H. and Moya-Hoyo, N. and Koutroumpakis, E. and Rey-Riveiro, M. and Singh, V. P. and Acevedo-Piedra, N. G. and Whitcomb, D. C. and Yadav, D. and Papachristou, G. I.	https://www.embase.com/search/results?subaction=viewrecord&id=L610067724&from=export http://dx.doi.org/10.1097/MPA.0000000000000643	English	10.1097/MPA.0000000000000643
rayyan-625897541	Admission Serum Unbound Fatty Acids Correlate with Length of Hospital Stay in Patients with Acute Pancreatitis (Ap)	2018	Gastroenterology	1528-0012 0016-5085	154	6	S-294-S-295	El Kurdi, B. and Khatua, B. and Snozek, C. and Singh, V. P.	https://www.embase.com/search/results?subaction=viewrecord&id=L2002432553&from=export http://dx.doi.org/10.1016/S0016-5085(18)31337-4	English
rayyan-625897542	Amylase Œ±-2A autoantibodies novel marker of autoimmune pancreatitis and fulminant type 1 diabetes	2009	Diabetes	0012-1797 1939-327X	58	3	732-737	Endo, T. and Takizawa, S. and Tanaka, S. and Takahashi, M. and Fujii, H. and Kamisawa, T. and Kobayashi, T.	https://www.embase.com/search/results?subaction=viewrecord&id=L354470003&from=export http://dx.doi.org/10.2337/db08-0493	English	10.2337/db08-0493
rayyan-625897543	Outcome of extra-anatomic endoscopic interventions in severe pancreatitis	2018	Zeitschrift fur Gastroenterologie	1439-7803	56	5	e34	Erhart, L. and Steiner, E. and Mattes, S. and Maieron, A.	https://www.embase.com/search/results?subaction=viewrecord&id=L624548977&from=export http://dx.doi.org/10.1055/s-0038-1654619 https://www.thieme-connect.de/products/ejournals/abstract/10.1055/s-0038-1654619	English
rayyan-625897545	Use of MSCT for assesment of vascular changes in patients with pancreatitis and pancreonecrosis	2019	Minerva Medica	1827-1669	110		20-21	Ermekova, M. A. and Aliyakparov, M. T. and Shakeyev, K. T.	https://www.embase.com/search/results?subaction=viewrecord&id=L627649502&from=export	English
rayyan-625897546	Long-term results after endoscopic pancreatic stent placement without pancreatic papillotomy in acute recurrent pancreatitis due to pancreas divisum	2000	Gastrointestinal Endoscopy	0016-5107	52	1	2014-09-01	Ertan, A.	https://www.embase.com/search/results?subaction=viewrecord&id=L30469706&from=export http://dx.doi.org/10.1067/mge.2000.106311	English
rayyan-625897548	Disparities in uptake of cholecystectomy for idiopathic pancreatitis: A nationwide retrospective cohort study	2022	Surgery	0039-6060	172	2	612-616	Etheridge, J. C. and Cooke, R. M. and Castillo-Angeles, M. and Jarman, M. P. and Havens, J. M.	https://www.surgjournal.com/article/S0039-6060(22)00242-2/fulltext	eng
rayyan-625897550	The role of ERCP and laparoscopic cholecystectomy in gallstone-related pancreatitis	1994	Minimally Invasive Therapy	0961-625X	3	3	149-152	Evoy, D. A. and Regan, M. C. and Attwood, S. E. A. and Stephens, R. B.	https://www.embase.com/search/results?subaction=viewrecord&id=L24263964&from=export http://dx.doi.org/10.1080/0961625X.1994.11665544	English	10.1080/0961625X.1994.11665544
rayyan-625897551	Direct medical costs of acute pancreatitis hospitalizations in the United States	2007	Pancreas	0885-3177	35	4	302-307	Fagenholz, P. J. and Fern√°ndez-Del Castillo, C. and Harris, N. S. and Pelletier, A. J. and Camargo Jr, C. A.	https://www.embase.com/search/results?subaction=viewrecord&id=L350307371&from=export http://dx.doi.org/10.1097/MPA.0b013e3180cac24b	English	10.1097/MPA.0b013e3180cac24b
rayyan-625897552	HDL cholesterol and the acute phase reaction following myocardial infarction and acute pancreatitis	1987	Clin Chim Acta	0009-8981 (Print) 0009-8981	167	2	197-209	Fahie-Wilson, M. and Mills, R. and Wilson, K.		eng
rayyan-625897555	Prediction of the severity of acute pancreatitis	1993	American Journal of Surgery	0002-9610	166	3	262-269	Fan, S. T. and Lai, E. C. S. and Mok, F. P. T. and Lo, C. M. and Zheng, S. S. and Wong, J. and Ranson, J. H. C.	https://www.embase.com/search/results?subaction=viewrecord&id=L24046430&from=export	English
rayyan-625897557	Urine output in the first 24-48 hours after diagnosis/admission of acute pancreatitis as predictor of outcomes	2012	American Journal of Gastroenterology	0002-9270	107		S75	Farah, K. and Mir, F. and Pakravan, A. and Alkaade, S.	https://www.embase.com/search/results?subaction=viewrecord&id=L70893795&from=export http://dx.doi.org/10.1038/ajg.2012.269	English	10.1038/ajg.2012.269
rayyan-625897558	The number of failed organs and the reponse to therapy determines outcome in patients with acute pancreatitis requiring level 1 organ SUPPORT	2012	HPB	1365-182X	14		631	Farid, S. and Stiff, G. M. and Baker, A. and Bonney, G. and Khan, A. and Breen, A. and Smith, A.	https://www.embase.com/search/results?subaction=viewrecord&id=L70819054&from=export http://dx.doi.org/10.1111/j.1477-2574.2012.00512.x	English
rayyan-625897559	Outcomes of acute pancreatitis in patients with aortic stenosis	2021	American Journal of Gastroenterology	1572-0241	116		S49	Fasanmi, O. S. and Lukan, A. K. and Eromosele, B. and Abu, H. O. and Chukwuma, V. N. and Igbinomwanhia, E. and Aibangbee, K. and Sanni, H. O. and Diala, C. S. and Adesoye, G. and Kalejaiye, A. and Adebolu, O. I. and Weze, K. O. and Ajibade, A. A. and Ogunsua, A.	https://www.embase.com/search/results?subaction=viewrecord&id=L636475193&from=export http://dx.doi.org/10.14309/01.ajg.0000772936.25767.57	English	10.14309/01.ajg.0000772936.25767.57
rayyan-625897560	Intrapancreatic ductal pressure in sphincter of Oddi dysfunction	2005	Pancreas	0885-3177	30	4	359-62	Fazel, A. and Geenen, J. E. and MoezArdalan, K. and Catalano, M. F.		eng
rayyan-625897561	Does a pancreatic duct stent prevent post-ERCP pancreatitis? A prospective randomized study	2003	Gastrointestinal endoscopy		57	3	291‚Äê294	Fazel, A. and Quadri, A. and Catalano, M. F. and Meyerson, S. M. and Geenen, J. E.	https://www.cochranelibrary.com/central/doi/10.1002/central/CN-00435606/full
rayyan-625897562	Secondary pancreatic infections: Are they distinct clinical entities?	1992	Surgery	0039-6060	112	4	824-831	Fedorak, I. J. and Ko, T. C. and Djuricin, G. and McMahon, M. and Thompson, K. and Prinz, R. A. and Sarr, M. and Keith, R.	https://www.embase.com/search/results?subaction=viewrecord&id=L22313756&from=export	English
rayyan-625897563	Predicting and evaluation the severity in acute pancreatitis using a new modeling built on body mass index and intra-abdominal pressure	2018	Am J Surg	0002-9610	216	2	304-309	Fei, Y. and Gao, K. and Tu, J. and Wang, W. and Zong, G. Q. and Li, W. Q.		eng
rayyan-625897564	Artificial neural networks predict the incidence of portosplenomesenteric venous thrombosis in patients with acute pancreatitis	2017	Journal of Thrombosis and Haemostasis	1538-7836 1538-7933	15	3	439-445	Fei, Y. and Hu, J. and Li, W. Q. and Wang, W. and Zong, G. Q.	https://www.embase.com/search/results?subaction=viewrecord&id=L614477768&from=export http://dx.doi.org/10.1111/jth.13588	English	10.1111/jth.13588
rayyan-625897565	Pancreatitis after cardiac surgery
rayyan-625897566	Pancreatitis risk in primary hyperparathyroidism: relation to mutations in the SPINK1 trypsin inhibitor (N34S) and the cystic fibrosis gene	2008	Am J Gastroenterol	0002-9270 (Print) 0002-9270	103	2	368-74	Felderbauer, P. and Karakas, E. and Fendrich, V. and Bulut, K. and Horn, T. and Lebert, R. and Holland-Letz, T. and Schmitz, F. and Bartsch, D. and Schmidt, W. E.		eng
rayyan-625897567	A Novel Risk-Prediction Scoring System for Sepsis among Patients with Acute Pancreatitis: A Retrospective Analysis of a Large Clinical Database	2022	Int J Clin Pract	1368-5031 (Print) 1368-5031	2022		5435656	Feng, A. and Ao, X. and Zhou, N. and Huang, T. and Li, L. and Zeng, M. and Lyu, J.	https://www.ncbi.nlm.nih.gov/pmc/articles/PMC9159144/pdf/IJCLP2022-5435656.pdf	eng
rayyan-625897569	Severity scores for acute pancreatites: A comparison of disease specific vs general scoring systems in predicting outcomes	2011	Intensive Care Medicine	0342-4642	37		S36	Fernandes, A. M. G. and Gaspar, J. F. and Amalio, S. and Macedo, M. and Afonso, S. and Moreno, R.	https://www.embase.com/search/results?subaction=viewrecord&id=L70638931&from=export	English
rayyan-625897570	Risk factors for pancreatic cellular injury after cardiopulmonary bypass	1991	N Engl J Med	0028-4793 (Print) 0028-4793	325	6	382-7	Fern√°ndez-del Castillo, C. and Harringer, W. and Warshaw, A. L. and Vlahakes, G. J. and Koski, G. and Zaslavsky, A. M. and Rattner, D. W.		eng
rayyan-625897571	EUS-guided radiofrequency ablation of pancreatic/peripancreatic tumors and oligometastatic disease: an observational prospective multicenter study	2022	Endosc Int Open	2364-3722 (Print) 2196-9736	10	10	E1380-e1385	Figueiredo Ferreira, M. and Garces-Duran, R. and Eisendrath, P. and Devi√®re, J. and Deprez, P. and Monino, L. and Van Laethem, J. L. and Borbath, I.		eng
rayyan-625897574	Debridement and drainage of walled-off pancreatic necrosis by a novel laparoendoscopic rendezvous maneuver: experience with 6 cases	2008	Gastrointestinal Endoscopy	0016-5107	67	6	871-878	Fischer, A. and Schrag, H. J. and Keck, T. and Hopt, U. T. and Utzolino, S.	https://www.embase.com/search/results?subaction=viewrecord&id=L50100611&from=export http://dx.doi.org/10.1016/j.gie.2007.10.059	English
rayyan-625897575	Cardiopulmonary complications of ERCP in older patients	2006	Gastrointest Endosc	0016-5107 (Print) 0016-5107	63	7	948-55	Fisher, L. and Fisher, A. and Thomson, A.		eng
rayyan-625897576	Abdominal computed tomography prolongs length of stay and is frequently unnecessary in the evaluation of acute pancreatitis	2003	American Journal of the Medical Sciences	0002-9629	325	5	251-255	Fleszler, F. and Friedenberg, F. and Krevsky, B. and Friedel, D. and Braitman, L. E.	https://www.embase.com/search/results?subaction=viewrecord&id=L36576361&from=export http://dx.doi.org/10.1097/00000441-200305000-00001	English
rayyan-625897578	Rectal indometacin dose escalation for prevention of pancreatitis after endoscopic retrograde cholangiopancreatography in high-risk patients: a double-blind, randomised controlled trial	2020	The lancet. Gastroenterology & hepatology		5	2	132‚Äê141	Fogel, E. L. and Lehman, G. A. and Tarnasky, P. and Cote, G. A. and Schmidt, S. E. and Waljee, A. K. and Higgins, P. D. R. and Watkins, J. L. and Sherman, S. and Kwon, R. S. Y. and et al.	https://www.cochranelibrary.com/central/doi/10.1002/central/CN-02052310/full https://www.thelancet.com/journals/langas/article/PIIS2468-1253(19)30337-1/fulltext
rayyan-625897580	Acute pancreatitis and recurrent acute pancreatitis: an exploration of clinical and etiologic factors and outcomes	2019	J Pediatr (Rio J)	0021-7557	95	6	713-719	Fonseca Sep√∫lveda, E. V. and Guerrero-Lozano, R.	https://www.sciencedirect.com/science/article/pii/S0021755718303024?via%3Dihub	eng
rayyan-625897581	The Relationship between Neutrophil-Lymphocyte Ratio and Clinal Laboratory Data in Acute Pancreatitis	2022	Acta Facultatis Medicae Naissensis	2217-2521 0351-6083	39	4	451-458	Formanchuk, T. and Lapshyn, H. and Pokidko, M. and Formanchuk, A. and Vovchuk, I.	https://www.embase.com/search/results?subaction=viewrecord&id=L2022768755&from=export http://dx.doi.org/10.5937/afmnai39-34988 https://scindeks.ceon.rs/Article.aspx?artid=0351-60832204451F	English	10.5937/afmnai39-34988
rayyan-625897582	Risk factors for post-ERCP pancreatitis: a prospective, multicenter study	2001	Gastrointest Endosc	0016-5107 (Print) 0016-5107	54	4	425-34	Freeman, M. L. and DiSario, J. A. and Nelson, D. B. and Fennerty, M. B. and Lee, J. G. and Bjorkman, D. J. and Overby, C. S. and Aas, J. and Ryan, M. E. and Bochna, G. S. and Shaw, M. J. and Snady, H. W. and Erickson, R. V. and Moore, J. P. and Roel, J. P.		eng
rayyan-625897583	Pancreatic stent insertion: Consequences of failure and results of a modified technique to maximize success	2004	Gastrointestinal Endoscopy	0016-5107	59	1	2014-08-01	Freeman, M. L. and Overby, C. and Qi, D.	https://www.embase.com/search/results?subaction=viewrecord&id=L38095500&from=export http://dx.doi.org/10.1016/S0016-5107(03)02530-6	English
rayyan-625897584	Hemorrhagic pancreatitis	1979	Am J Surg	0002-9610 (Print) 0002-9610	137	5	616-23	Frey, C. F.		eng
rayyan-625897585	The incidence and case-fatality rates of acute biliary, alcoholic, and idiopathic pancreatitis in California, 1994-2001	2006	Pancreas	0885-3177	33	4	336-344	Frey, C. F. and Zhou, H. and Harvey, D. J. and White, R. H.	https://www.embase.com/search/results?subaction=viewrecord&id=L44690721&from=export http://dx.doi.org/10.1097/01.mpa.0000236727.16370.99	English
rayyan-625897589	Ward based goal directed fluid therapy (GDFT) in acute pancreatitis (GAP) trial: a feasibility randomised controlled trial	2021	British journal of surgery		108		ix96	Froghi, F. and Soggiu, F. and Ricciardi, F. and Vindrola-Padros, C. and Floros, L. and Martin, D. and Filipe, H. and Varcada, M. and Gurusamy, K. and Bhattacharya, S. and et al.	https://www.cochranelibrary.com/central/doi/10.1002/central/CN-02363119/full		10.1093/bjs/znab430.230
rayyan-625897590	Ward based goal directed fluid therapy (GDFT) in acute pancreatitis (GAP) trial: A feasibility randomised controlled trial [ISRCTN 36077283]	2021	British Journal of Surgery	1365-2168	108		ix96	Froghi, F. and Soggiu, F. and Ricciardi, F. and Vindrola-Padros, C. and Floros, L. and Martin, D. and Filipe, H. and Varcada, M. and Gurusamy, K. and Bhattacharya, S. and Fanshawe, A. and Dolcea, B. and Mathur, P. and Davidson, B.	https://www.embase.com/search/results?subaction=viewrecord&id=L637181085&from=export http://dx.doi.org/10.1093/bjs/znab430.230 https://academic.oup.com/bjs/article/108/Supplement_9/znab430.230/6462747	English	10.1093/bjs/znab430.230
rayyan-625897591	Evaluation of the effect of double postbulbar blockade (PBB) on the rate of regression of hyperamylasemia in acute biliary pancreatitis	2022	Eksperimental'naya i Klinicheskaya Gastroenterologiya/Experimental and Clinical Gastroenterology	1682-8658	201	5	86-91	Frolov, P. A. and Korotkevich, A. G. and May, S. A. and Krasnov, K. A. and Pavlenko, V. V. and Pachgin, I. V.	https://www.embase.com/search/results?subaction=viewrecord&id=L2021392427&from=export http://dx.doi.org/10.31146/1682-8658-ecg-201-5-86-91 https://www.nogr.org/jour/article/download/1983/1766	Russian	10.31146/1682-8658-ecg-201-5-86-91
rayyan-625897593	ERCP-induced acute necrotizing pancreatitis: Is it a more severe disease?	1997	Pancreas	0885-3177	15	3	217-221	Fung, A. S. Y. and Tsiotos, G. G. and Sarr, M. G.	https://www.embase.com/search/results?subaction=viewrecord&id=L27524669&from=export http://dx.doi.org/10.1097/00006676-199710000-00001	English
rayyan-625897596	Cardiometabolic Characteristics of Patients in the AUSTRIG Aegistry	2023	Heart Lung and Circulation	1444-2892 1443-9506	32		S385	Gaitt, T. and Haseef, M. and Pang, J. and Li, S. and Chan, D. and Sullivan, D. and Woodward, A. and Watts, G.	https://www.embase.com/search/results?subaction=viewrecord&id=L2026115504&from=export http://dx.doi.org/10.1016/j.hlc.2023.06.508	English	10.1016/j.hlc.2023.06.508
rayyan-625897597	Determination of neutrophil gelatinase-associated lipocalin as early marker of acute kidney injury in acute pancreatitis	2016	Nephrology Dialysis Transplantation	1460-2385	31		i157-i158	Gala-Badzi≈Ñska, A. and Sporek, M. and Dumnicka, P. and Kuzniewski, M. and Mazur-Laskowska, M. and Chmielewski, P. and Ku≈õnierz-Caba≈Ça, B.	https://www.embase.com/search/results?subaction=viewrecord&id=L72326316&from=export http://dx.doi.org/10.1093/ndt/gfw162.33	English
rayyan-625897598	Evaluation of serum uromodulin as a marker of acute pancreatic-renal syndrome in the early phase of acute pancreatitis	2017	Nephrology Dialysis Transplantation	1460-2385	32		iii537	Gala-B≈ÇƒÖdzi≈Ñska, A. and Dumnicka, P. and Mazur-Laskowska, M. and Drozdz, R. and Kuzniewski, M. and Sporek, M. and Ku≈õnierz-Cabala, B.	https://www.embase.com/search/results?subaction=viewrecord&id=L617290477&from=export http://dx.doi.org/10.1093/ndt/gfx167	English
rayyan-625897599	Young age predicts acute pancreatitis severity in children	2019	Journal of Pediatric Gastroenterology and Nutrition	1536-4801 0277-2116	68	5	720-726	Galai, T. and Cohen, S. and Yerushalmy-Feler, A. and Weintraub, Y. and Moran-Lev, H. and Amir, A. Z.	https://www.embase.com/search/results?subaction=viewrecord&id=L629170675&from=export http://dx.doi.org/10.1097/MPG.0000000000002294	English	10.1097/MPG.0000000000002294
rayyan-625897600	Acute pancreatitis associated with persistent and irreversible respiratory failure	2014	Pancreatology	1424-3903	14	3	S63	Galeev, S. and Abdullaev, Y. and Rubtsov, M.	https://www.embase.com/search/results?subaction=viewrecord&id=L71663147&from=export	English
rayyan-625897601	Novel model of acute pancreatitis severity and outcome prediction	2010	Pancreas	0885-3177	39	8	1321	Galeev, S. I. and Abdullaev, Y. P. and Rubtsov, M. A.	https://www.embase.com/search/results?subaction=viewrecord&id=L70301209&from=export http://dx.doi.org/10.1097/MPA.0b013e3181f73ec0	English
rayyan-625897602	Seasonal variation in the onset of acute pancreatitis	2004	World Journal of Gastroenterology	1007-9327	10	22	3328-3331	Gallerani, M. and Boari, B. and Salmi, R. and Manfredini, R.	https://www.embase.com/search/results?subaction=viewrecord&id=L39585475&from=export http://dx.doi.org/10.3748/wjg.v10.i22.3328 https://www.ncbi.nlm.nih.gov/pmc/articles/PMC4572305/	English	10.3748/wjg.v10.i22.3328
rayyan-625897603	Comparison of qualitative and quantitative measurements on unenhanced T1-weighted fat saturation MR images in predicting pancreatic pathology	2005	Journal of Magnetic Resonance Imaging	1053-1807	21	5	583-589	Gallix, B. P. and Bret, P. M. and Atri, M. and Lecesne, R. and Reinhold, C.	https://www.embase.com/search/results?subaction=viewrecord&id=L40586757&from=export http://dx.doi.org/10.1002/jmri.20310	English
rayyan-625897604	Comparative Safety of Dipeptidyl Peptidase-4 Inhibitors Versus Sulfonylureas and Other Glucose-lowering Therapies for Three Acute Outcomes	2018	Sci Rep	2045-2322	8	1	15142	Gamble, J. M. and Donnan, J. R. and Chibrikov, E. and Twells, L. K. and Midodzi, W. K. and Majumdar, S. R.		eng
rayyan-625897605	Pancreatitis in HIV infection: predictors of severity	2003	Am J Gastroenterol	0002-9270 (Print) 0002-9270	98	6	1278-83	Gan, I. and May, G. and Raboud, J. and Tilley, J. and Enns, R.		eng
rayyan-625897606	Admission hematocrit: A simple, useful and early predictor of severe pancreatitis	2004	Digestive Diseases and Sciences	0163-2116	49	11	1946-1952	Gan, S. I. and Romagnuolo, J.	https://www.embase.com/search/results?subaction=viewrecord&id=L40228566&from=export http://dx.doi.org/10.1007/s10620-004-9598-8	English
rayyan-625897607	Air medical transportation for severe acute pancreatitis patients over an extra long distance: Is it safe enough?	2018	Gastroenterology Research and Practice	1687-630X 1687-6121	2018			Gao, L. and Zhang, J. and Gao, K. and Pan, Y. and Qin, X. and Zhang, J. and Zhou, J. and Lu, G. and Li, W. and Tong, Z.	https://www.embase.com/search/results?subaction=viewrecord&id=L625648502&from=export http://dx.doi.org/10.1155/2018/3826084	English	10.1155/2018/3826084
rayyan-625897608	Trends and Outcomes of Hospitalizations Related to Acute Pancreatitis: Epidemiology From 2001 to 2014 in the United States	2019	Pancreas	0885-3177	48	4	548-554	Gapp, J. and Hall, A. G. and Walters, R. W. and Jahann, D. and Kassim, T. and Reddymasu, S.		eng
rayyan-625897610	Comparison of the apache ii and bisap scales in the prognosis of acute pancreatitis in a hospital of peru	2020	Revista de la Facultad de Medicina Humana	2308-0531 1814-5469	20	4	574-580	Garc√≠a-Revilla, O. V. and Correa-L√≥pez, L. E. and Rubio-Ramos, R. I. and Loo-Valverde, M.	https://www.embase.com/search/results?subaction=viewrecord&id=L2008012032&from=export http://dx.doi.org/10.25176/RFMH.V20I4.2873	Spanish
rayyan-625897611	Direct endoscopic necrosectomy for the treatment of walled-off pancreatic necrosis: Results from a multicenter U.S. series	2011	Gastrointestinal Endoscopy	0016-5107 1097-6779	73	4	718-726	Gardner, T. B. and Coelho-Prabhu, N. and Gordon, S. R. and Gelrud, A. and Maple, J. T. and Papachristou, G. I. and Freeman, M. L. and Topazian, M. D. and Attam, R. and MacKenzie, T. A. and Baron, T. H.	https://www.embase.com/search/results?subaction=viewrecord&id=L361532288&from=export http://dx.doi.org/10.1016/j.gie.2010.10.053	English	10.1016/j.gie.2010.10.053
rayyan-625897612	Efficacy and Safety of Lumen-Apposing Stents for Management of Pancreatic Fluid Collections in a Community Hospital Setting	2020	Clin Endosc	2234-2400 (Print) 2234-2400	53	4	480-486	Garg, R. and Chaar, A. and Szpunar, S. and Mohan, B. P. and Barawi, M.	https://www.ncbi.nlm.nih.gov/pmc/articles/PMC7403019/pdf/ce-2019-116.pdf	eng
rayyan-625897614	Long-term retrospective analysis of gene therapy with Alipogene Tiparvovec and its effect on lipoprotein lipase deficiency-induced pancreatitis	2016	Human Gene Therapy	1557-7422 1043-0342	27	11	916-925	Gaudet, D. and Stroes, E. S. and M√©thot, J. and Brisson, D. and Tremblay, K. and Bernelot Moens, S. J. and Iotti, G. and Rastelletti, I. and Ardigo, D. and Corzo, D. and Meyer, C. and Andersen, M. and Ruszniewski, P. and Deakin, M. and Bruno, M. J.	https://www.embase.com/search/results?subaction=viewrecord&id=L613447583&from=export http://dx.doi.org/10.1089/hum.2015.158	English
rayyan-625897620	Epidemiological trends in acute pancreatitis: A retrospective cohort in a tertiary center over a seven year period	2023	World J Methodol	2222-0682 (Print) 2222-0682	13	3	118-126	Ghi»õƒÉ, A. I. and Pahomeanu, M. R. and Negreanu, L.		eng
rayyan-625897622	Glucagon vs anticholinergics in the treatment of acute pancreatitis. A double-blind controlled trial	1978	Arch Intern Med	0003-9926 (Print) 0003-9926	138	4	535-8	Gilsanz, V. and Oteyza, C. P. and Rebollar, J. L.		eng
rayyan-625897623	Radionuclide biliary scanning in acute pancreatitis	1981	British Journal of Surgery	0007-1323	68	11	766-770	Glazer, G. and Murphy, F. and Clayden, G. S.	https://www.embase.com/search/results?subaction=viewrecord&id=L12235950&from=export	English
rayyan-625897624	Centralized care for acute pancreatitis significantly improves outcomes	2018	Journal of Gastrointestinal and Liver Diseases	1841-8724	27	2	151-157	G√≥di, S. and Er≈ëss, B. and Gy√∂mb√©r, Z. and Szentesi, A. and Farkas, N. and P√°rniczky, A. and Sarl√≥s, P. and Bajor, J. and Czimmer, J. and Mik√≥, A. and M√°rta, K. and H√°gendorn, R. and M√°rton, Z. and Verz√°r, Z. and Czak√≥, L. and Szepes, Z. and Vincze, √Å and Hegyi, P.	https://www.embase.com/search/results?subaction=viewrecord&id=L622833172&from=export http://dx.doi.org/10.15403/jgld.2014.1121.272.pan https://www.jgld.ro/jgld/index.php/jgld/article/download/86/1381	English
rayyan-625897625	Outcomes from minimal access retroperitoneal and open pancreatic necrosectomy in 394 patients with necrotizing pancreatitis	2016	Annals of Surgery	1528-1140 0003-4932	263	5	992-1001	Gomatos, I. P. and Halloran, C. M. and Ghaneh, P. and Raraty, M. G. T. and Polydoros, F. and Evans, J. C. and Smart, H. L. and Yagati-Satchidanand, R. and Garry, J. M. and Whelan, P. A. and Hughes, F. E. and Sutton, R. and Neoptolemos, J. P.	https://www.embase.com/search/results?subaction=viewrecord&id=L606627730&from=export http://dx.doi.org/10.1097/SLA.0000000000001407	English
rayyan-625897626	A simple prognostic score for risk assessment in patients with acute pancreatitis	2009	Eur J Intern Med	0953-6205	20	3	e43-8	Gonz√°lvez-Gasch, A. and de Casasola, G. G. and Mart√≠n, R. B. and Herreros, B. and Guijarro, C.		eng
rayyan-625897627	Cell-fee DNA is an early severity predictor in acute pancreatitis	2009	Intensive Care Medicine	0342-4642	35		S95	Gornik, I. and Wagner, J. and Lauc, G. and Gasparovic, V. and Gornik, O.	https://www.embase.com/search/results?subaction=viewrecord&id=L70190575&from=export	English
rayyan-625897628	Does combining eus-guided tissue acquisition with ercp in patients with distal biliary obstruction increase the risk of pancreatitis	2021	United European Gastroenterology Journal	2050-6414	9		833-834	Gorris, M. and Van Der Valk, N. P. and Fockens, P. and Jacobs, M. and Mostafavi, N. and Voermans, R. P. and Wielenga, M. C. B. and Van Hooft, J. E. and Van Wanrooij, R. L.	https://www.embase.com/search/results?subaction=viewrecord&id=L636328673&from=export http://dx.doi.org/10.1002/ueg2.12144 https://onlinelibrary.wiley.com/doi/pdfdirect/10.1002/ueg2.12144?download=true	English	10.1002/ueg2.12144
rayyan-625897630	Surgical treatment for severe acute pancreatitis: extent and surgical control of necrosis determine outcome	2002	World J Surg	0364-2313 (Print) 0364-2313	26	4	474-8	G√∂tzinger, P. and Sautner, T. and Kriwanek, S. and Beckerhinn, P. and Barlan, M. and Armbruster, C. and Wamser, P. and F√ºgger, R.	https://link.springer.com/article/10.1007/s00268-001-0252-8	eng
rayyan-625897631	Changes in coagulation indices and D-dimer levels in hypertriglyceridemic acute pancreatitis and their value in predicting disease severity	2023	Zhong Nan Da Xue Xue Bao Yi Xue Ban	1672-7347 (Print) 1672-7347	48	7	1050-1058	Gou, Y. and Yao, L. and Cao, J.		eng chi
rayyan-625897632	Severity and outcomes of acute alcoholic pancreatitis in cannabis users	2017	Translational Gastroenterology and Hepatology	2224-4778 2224-476X	2017			Goyal, H. and Guerreso, K. and Smith, B. and Harper, K. and Patel, S. and Patel, A. and Parikh, P.	https://www.embase.com/search/results?subaction=viewrecord&id=L617518002&from=export http://dx.doi.org/10.21037/tgh.2017.06.03	English	10.21037/tgh.2017.06.03
rayyan-625897636	Fungal infection in acute necrotizing pancreatitis	1999	Journal of the American College of Surgeons	1072-7515	188	4	408-414	Grewe, M. and Tsiotos, G. G. and Luque De-Leon, E. and Sarr, M. G.	https://www.embase.com/search/results?subaction=viewrecord&id=L29162699&from=export http://dx.doi.org/10.1016/S1072-7515(98)00334-2	English
rayyan-625897637	Genetic markers for treatment-related pancreatitis in a cohort of Hispanic children with acute lymphoblastic leukemia	2021	Support Care Cancer	0941-4355 (Print) 0941-4355	29	2	725-731	Grimes, A. C. and Chen, Y. and Bansal, H. and Aguilar, C. and Perez Prado, L. and Quezada, G. and Estrada, J. and Tomlinson, G. E.	https://www.ncbi.nlm.nih.gov/pmc/articles/PMC8098858/	eng
rayyan-625897638	Acute pancreatitis in children	2018	Przeglad Gastroenterologiczny	1897-4317 1895-5770	13	1	69-75	Grzybowska-Chlebowczyk, U. and Jasielska, M. and Flak-Wancerz, A. and Wiecek, S. and Gruszczynska, K. and Chlebowczyk, W. and Wos, H.	https://www.embase.com/search/results?subaction=viewrecord&id=L621461076&from=export http://dx.doi.org/10.5114/pg.2017.70470 https://www.ncbi.nlm.nih.gov/pmc/articles/PMC5894443/pdf/PG-13-30726.pdf	English	10.5114/pg.2017.70470
rayyan-625897640	Chronobiology of acute pancreatitis in a single Italian centre	2020	Eur Rev Med Pharmacol Sci	1128-3602	24	4	1988-1994	Guarino, M. and Bologna, A. and Ursini, F. and De Giorgi, A. and Alfano, F. and Gambuti, E. and Marchesini, M. and Strada, A. and Volpato, S. and De Giorgio, R.		eng
rayyan-625897641	Trypsinogen activation peptides assay in the early prediction of severity of acute pancreatitis	1990	Lancet	0140-6736 (Print) 0140-6736	335	8680	2024-08-04	Gudgeon, A. M. and Heath, D. I. and Hurley, P. and Jehanli, A. and Patel, G. and Wilson, C. and Shenkin, A. and Austen, B. M. and Imrie, C. W. and Hermon-Taylor, J.		eng
rayyan-625897642	Somatostatin prevents acute pancreatitis after pancreatic duct sphincter hydrostatic balloon dilation in patients with idiopathic recurrent pancreatitis	1991	Gastrointestinal Endoscopy	0016-5107	37	1	44-47	Guelrud, M. and Mendoza, S. and Viera, L. and Gelrud, D.	https://www.embase.com/search/results?subaction=viewrecord&id=L21087942&from=export http://dx.doi.org/10.1016/S0016-5107(91)70619-6	English	10.1016/S0016-5107(91)70619-6
rayyan-625897643	Dual center experience of early pancreatic necrosis location and acute pancreatitis severity	2019	United European Gastroenterology Journal	2050-6414	7	8	788	Gulla, A. and Samuilis, A. and Bollen, T. and Strupas, K.	https://www.embase.com/search/results?subaction=viewrecord&id=L632136783&from=export http://dx.doi.org/10.1177/205064061985467	English	10.1177/205064061985467
rayyan-625897644	Utilizing Contrast Enhanced CT Scan for Early Acute Pancreatitis Severity Prediction: A Dual Center Experience	2020	Pancreas	1536-4828	49	10	1411	Gulla, A. and Sevcenko, V. and Damaseviciute, R. and Samuilis, A. and Bollen, T. and Strupas, K.	https://www.embase.com/search/results?subaction=viewrecord&id=L633718779&from=export	English
rayyan-625897645	A search for acute necrotic pancreatitis in early stages of alcoholic chronic pancreatitis	2006	J Clin Gastroenterol	0192-0790 (Print) 0192-0790	40	5	435-9	Gullo, L. and Casadei, R. and Migliori, M. and Manca, M. and Bastagli, L. and Pezzilli, R. and Santini, D.		eng
rayyan-625897646	Serum lipase levels in chronic alcoholics	1991	J Clin Gastroenterol	0192-0790 (Print) 0192-0790	13	4	407-10	Gumaste, V. V. and Sereny, G. and Dave, P. and Bhardwaj, A. and Gumaste, S.		eng
rayyan-625897647	Determinant-based classification and revision of the Atlanta classification, which one should we choose to categorize acute pancreatitis?	2015	Pancreatology	1424-3903	15	4	331-6	Guo, Q. and Li, M. and Chen, Y. and Hu, W.		eng
rayyan-625897648	In severe acute pancreatitis (sap) without chronic kidney disease (CKD), increasing cumulative 24h IV fluids (IVF) correlates with falling bun, less organ failure and complications (POF/LC) and shorter hospitalization (LOS)	2011	Pancreas	0885-3177	40	8	1324	Gupta, S. and Spaete, J. and Ahuja, N. and Rizk, R. and Napolitano, L. and Hyzy, R. and Desmond, J. and Wamsteker, E. J. and DiMagno, M. J.	https://www.embase.com/search/results?subaction=viewrecord&id=L70567572&from=export http://dx.doi.org/10.1097/MPA.0b013e318232ea83	English
rayyan-625897649	Effect of guidelines on evaluation and treatment of acute pancreatitis (AP): Association of fluid replacement >=3 L/24h and BUN decline of 5 mg/Dl with less organ failure/local complications (POF/LC) and length of hospitalization (LOH)	2011	Gastroenterology	0016-5085	140	5	S381	Gupta, S. and Spaete, J. P. and Ahuja, N. K. and Costanzo, J. and Rizk, R. S. and Napolitano, L. M. and Hyzy, R. C. and Desmond, J. S. and Wamsteker, E. J. and DiMagno, M. J.	https://www.embase.com/search/results?subaction=viewrecord&id=L70410863&from=export http://dx.doi.org/10.1016/S0016-5085(11)61560-6	English
rayyan-625897650	Factors Associated With Serial Lipase Measurement in Hospitalized Patients With Acute Pancreatitis	2023	Pancreas	0885-3177				Gurakar, M. and Faghih, M. and Akshintala, V. S. and Bhullar, F. A. and Kanthasamy, K. and Khashab, M. A. and Kamal, A. and Zaheer, A. and He, J. and Afghani, E. and Singh, V. K.		eng
rayyan-625897651	Factors associated with serial lipase measurements in patients with acute pancreatitis	2021	American Journal of Gastroenterology	1572-0241	116		S42-S43	Gurakar, M. and Faghih, M. and Bhullar, F. and Kanthasamy, K. and Akshintala, V. and Kamal, A. and Afghani, E. and Singh, V. K.	https://www.embase.com/search/results?subaction=viewrecord&id=L636474630&from=export http://dx.doi.org/10.14309/01.ajg.0000772876.65366.3c	English
rayyan-625897653	Pancreatitis - Grading and imaging of complications	2010	Journal of Medical Imaging and Radiation Oncology	1754-9477	54		A21	Guthrie, A.	https://www.embase.com/search/results?subaction=viewrecord&id=L70305720&from=export http://dx.doi.org/10.1111/(ISSN)1754-9485	English	10.1111/(ISSN)1754-9485
rayyan-625897654	Quick sofa: An accurate predictor of mortality and need for advanced organ support in severe acute pancreatitis	2017	Gastroenterology	1528-0012	152	5	S280	Guttikonda, D. and Saleh, M. A. and Wu, D. and Hoscheit, M. and Chouhan, V. and Natu, A. and Enzerra, M. and Paspulati, R. M. and Glessing, B. and Chua, T. and Modha, K. and Ngendahimana, D. and Jang, D. and Kang, L. and Lee, P. J. and Srivastava, N. and Chak, A. and Qian, J. and Stevens, T.	https://www.embase.com/search/results?subaction=viewrecord&id=L618669076&from=export	English
rayyan-625897655	Acute pancreatitis secondary to ciprofloxacin therapy in patients with infectious colitis	2012	Journal of Gastroenterology and Hepatology	0815-9319	27		376-377	Gweon, T. G. and Kim, J. H. and Kim, J. I. and Park, S. H.	https://www.embase.com/search/results?subaction=viewrecord&id=L70952989&from=export http://dx.doi.org/10.1111/jgh.12006 https://onlinelibrary.wiley.com/doi/pdfdirect/10.1111/jgh.12006?download=true	English
rayyan-625897657	Factors predicting readmission within 30 days of acute pancreatitis attack: A prospective study	2016	American Journal of Gastroenterology	1572-0241	111		S45	Haidar, A. and Tran, T. and Chand, G. and Battista, N. and Meka, K. and Turk, I. and Gamarra, R. and Piper, M. and Sorser, S.	https://www.embase.com/search/results?subaction=viewrecord&id=L612869373&from=export http://dx.doi.org/10.1038/ajg.2016.351	English	10.1038/ajg.2016.351
rayyan-625897658	The diagnostic work-up and outcomes of 'presumed' idiopathic acute pancreatitis: A post-hoc analysis of a multicentre observational cohort	2020	United European Gastroenterol J	2050-6406 (Print) 2050-6406	8	3	340-350	Hallensleben, N. D. and Umans, D. S. and Bouwense, S. A. and Verdonk, R. C. and Romkens, T. E. and Witteman, B. J. and Schwartz, M. P. and Spanier, M. B. and Laheij, R. and van Santvoort, H. C. and Besselink, M. G. and van Hooft, J. E. and Bruno, M. J.	https://www.ncbi.nlm.nih.gov/pmc/articles/PMC7184667/pdf/10.1177_2050640619890462.pdf	eng
rayyan-625897659	Diagnostic work-up in idiopathic acute pancreatitis, a post-hoc analysis of a prospective multicenter observational cohort	2018	United European Gastroenterology Journal	2050-6414	6	8	A572-A573	Hallensleben, N. D. L. and Umans, D. S. and Bouwense, S. A. W. and Verdonk, R. C. and Besselink, M. G. H. and Van Hooft, J. E. and Bruno, M. J.	https://www.embase.com/search/results?subaction=viewrecord&id=L625967903&from=export http://dx.doi.org/10.1177/2050640618792819 https://onlinelibrary.wiley.com/doi/pdfdirect/10.1177/2050640618792819?download=true	English
rayyan-625897660	Predicting fatal outcome in the early phase of severe acute pancreatitis by using novel prognostic models	2003	Pancreatology	1424-3903 (Print) 1424-3903	3	4	309-15	Halonen, K. I. and Lepp√§niemi, A. K. and Lundin, J. E. and Puolakkainen, P. A. and Kemppainen, E. A. and Haapiainen, R. K.		eng
rayyan-625897661	Multiple organ dysfunction associated with severe acute pancreatitis	2002	Crit Care Med	0090-3493 (Print) 0090-3493	30	6	1274-9	Halonen, K. I. and Pettil√§, V. and Lepp√§niemi, A. K. and Kemppainen, E. A. and Puolakkainen, P. A. and Haapiainen, R. K.		eng
rayyan-625897662	No weekend effect on outcomes of severe acute pancreatitis in Japan: data from the diagnosis procedure combination database	2016	J Gastroenterol	0944-1174	51	11	1063-1072	Hamada, T. and Yasunaga, H. and Nakai, Y. and Isayama, H. and Matsui, H. and Fushimi, K. and Koike, K.	https://link.springer.com/article/10.1007/s00535-016-1179-z	eng
rayyan-625897663	Greater cost without greater benefit: The need to refine transfer criteria for patients with severe acute pancreatitis: Outcomes in Severe Acute Pancreatitis Transfers	2023	Pancreatology	1424-3911 1424-3903				Harfouche, M. N. and Ghneim, M. and Nezami, N. and Vesselinov, R. and Diaz, J. J.	https://www.embase.com/search/results?subaction=viewrecord&id=L2026911464&from=export http://dx.doi.org/10.1016/j.pan.2023.08.010	English	10.1016/j.pan.2023.08.010
rayyan-625897664	Surgical management of severe pancreatitis including sterile necrosis	2002	J Hepatobiliary Pancreat Surg	0944-1166 (Print) 0944-1166	9	4	429-35	Hartwig, W. and Werner, J. and M√ºller, C. A. and Uhl, W. and B√ºchler, M. W.	https://link.springer.com/article/10.1007/s005340200053	eng
rayyan-625897665	A comparison of currently used serum lipase and amylase procedures in the serial detection of enzyme elevations in acute pancreatitis	1983	Clinica Chimica Acta	0009-8981	133	3	327-330	Hathaway, J. A. and Kitt, D. and Wingate, B.	https://www.embase.com/search/results?subaction=viewrecord&id=L13002501&from=export http://dx.doi.org/10.1016/0009-8981(83)90278-4	English	10.1016/0009-8981(83)90278-4
rayyan-625897666	THE EFFICACY OF RINGER'S SOLUTION LOADING FOR PREVENTION OF POST-ENDOSCOPIC RETROGRADE CHOLANGIOPANCREATOGRAPHY PANCREATITIS (RESOLUTION-PEP STUDY)	2022	Digestive Endoscopy	1443-1661	34		43	Hattori, A. and Yamada, R. and Murabayashi, T. and Sugimoto, S. and Imai, H. and Nojiri, K. and Kuroda, N. and Tano, S. and Tanaka, H. and Matsusaki, S. and Nishikawa, K. and Naota, H. and Moritani, I. and Kurata, K. and Fukui, T. and Tanaka, K. and Nakagawa, H.	https://www.embase.com/search/results?subaction=viewrecord&id=L638237652&from=export http://dx.doi.org/10.1111/den.14291	English
rayyan-625897667	Evaluating pancreatitis in primary care: a population-based cohort study	2014	Br J Gen Pract	0960-1643 (Print) 0960-1643	64	622	e295-301	Hazra, N. and Gulliford, M.	https://bjgp.org/content/bjgp/64/622/e295.full.pdf	eng
rayyan-625897668	Randomized controlled trial: neostigmine for intra-abdominal hypertension in acute pancreatitis	2022	Critical Care	1466-609X 1364-8535	26	1		He, W. and Chen, P. and Lei, Y. and Xia, L. and Liu, P. and Zhu, Y. and Zeng, H. and Wu, Y. and Ke, H. and Huang, X. and Cai, W. and Sun, X. and Huang, W. and Sutton, R. and Zhu, Y. and Lu, N.	https://www.embase.com/search/results?subaction=viewrecord&id=L2015203660&from=export http://dx.doi.org/10.1186/s13054-022-03922-4 https://ccforum.biomedcentral.com/counter/pdf/10.1186/s13054-022-03922-4.pdf	English	10.1186/s13054-022-03922-4
rayyan-625897669	Elevated hypertriglyceridemia and decreased gallstones in the etiological composition ratio of acute pancreatitis as affected by seasons and festivals: A two-center real-world study from China	2022	Frontiers in Cellular and Infection Microbiology	2235-2988	12			He, W. and Wang, G. and Yu, B. and Xia, L. and Zhu, Y. and Liu, P. and Chen, H. and Kong, R. and Zhu, Y. and Sun, B. and Lu, N.	https://www.embase.com/search/results?subaction=viewrecord&id=L2020477759&from=export http://dx.doi.org/10.3389/fcimb.2022.976816	English	10.3389/fcimb.2022.976816
rayyan-625897671	Analysis of the clinical characteristics of olanzapine-induced acute pancreatitis	2022	Therapeutic Advances in Psychopharmacology	2045-1261 2045-1253	12			He, Y. and Fang, W. and Li, Z. and Sun, L. and Zhou, Y. and Wu, C. and Sun, W. and Wang, C.	https://www.embase.com/search/results?subaction=viewrecord&id=L2016149781&from=export http://dx.doi.org/10.1177/20451253221079971 https://journals.sagepub.com/doi/10.1177/20451253221079971	English	10.1177/20451253221079971
rayyan-625897672	Trypsinogen activation peptides (TAP) concentrations in the peritoneal fluid of patients with acute pancreatitis and their relation to the presence of histologically confirmed pancreatic necrosis	1994	Gut	0017-5749	35	9	1311-1315	Heath, D. I. and Wilson, C. and Gudgeon, A. M. and Jehanli, A. and Shenkin, A. and Imrie, C. W.	https://www.embase.com/search/results?subaction=viewrecord&id=L24277351&from=export http://dx.doi.org/10.1136/gut.35.9.1311 https://gut.bmj.com/content/gutjnl/35/9/1311.full.pdf	English	10.1136/gut.35.9.1311
rayyan-625897673	Serum phosphate is associated with mortality among patients admitted to ICU for acute pancreatitis	2021	United European Gastroenterology Journal	2050-6414 2050-6406	9	5	534-542	Hedjoudje, A. and Farha, J. and Cheurfa, C. and Grabar, S. and Weiss, E. and Badurdeen, D. and Kumbhari, V. and Prat, F. and Levy, P. and Piton, G.	https://www.embase.com/search/results?subaction=viewrecord&id=L2011412592&from=export http://dx.doi.org/10.1002/ueg2.12059 https://onlinelibrary.wiley.com/doi/pdfdirect/10.1002/ueg2.12059?download=true	English
rayyan-625897674	Evaluation of a new urinary amylase test strip in the diagnosis of acute pancreatitis	1998	Scand J Clin Lab Invest	0036-5513 (Print) 0036-5513	58	8	611-6	Hedstr√∂m, J. and Svens, E. and Kenkim√§ki, P. and Kemppainen, E. and Puolakkainen, P. and Haapiainen, R. and Stenman, U. H.		eng
rayyan-625897675	Estimation of exocrine pancreatic insufficiency in children with acute pancreatitis using the (13)C mixed triglyceride breath test	2023	Pancreatology	1424-3903	23	6	601-606	Hegde, S. G. and Kashyap, S. and Devi, S. and Kumar, P. and Michael Raj, A. J. and Kurpad, A. V.		eng
rayyan-625897677	Amiodarone use and the risk of acute pancreatitis: Influence of different exposure definitions	2019	Pharmacoepidemiol Drug Saf	1053-8569 (Print) 1053-8569	28	12	1563-1571	Hempenius, M. and Groenwold, R. H. H. and de Boer, A. and Klungel, O. H. and Gardarsdottir, H.	https://www.ncbi.nlm.nih.gov/pmc/articles/PMC6916315/pdf/PDS-28-1563.pdf	eng
rayyan-625897678	Recurrence of acute gallstone pancreatitis and relationship with cholecystectomy or endoscopic sphincterotomy	2004	Am J Gastroenterol	0002-9270 (Print) 0002-9270	99	12	2417-23	Hernandez, V. and Pascual, I. and Almela, P. and A√±on, R. and Herreros, B. and Sanchiz, V. and Minguez, M. and Benages, A.		eng
rayyan-625897679	Long-term results of endoscopic management of pancreas divisum with recurrent acute pancreatitis	2002	Gastrointestinal Endoscopy	0016-5107	55	3	376-381	Heyries, L. and Barthet, M. and Delvasto, C. and Zamora, C. and Bernard, J. P. and Sahel, J.	https://www.embase.com/search/results?subaction=viewrecord&id=L41115151&from=export http://dx.doi.org/10.1067/mge.2002.121602	English
rayyan-625897680	Continuous regional arterial infusion versus intravenous administration of proteinase inhibitor, nafamostat mesilate, for predicted severe acute pancreatitis: a multicenter randomized open-label trial	2019	Pancreas		48	10	1443	Hirota, M. and Kitamura, K. and Takenaka, M. and Iwasaki, E. and Takeda, K. and Takeyama, Y. and Mayumi, T. and Ito, T. and Gabata, T. and Shimosegawa, T.	https://www.cochranelibrary.com/central/doi/10.1002/central/CN-02095281/full
rayyan-625897681	Continuous regional arterial infusion versus intravenous administration of the protease inhibitor nafamostat mesilate for predicted severe acute pancreatitis: a multicenter, randomized, open-label, phase 2 trial	2020	Journal of gastroenterology		55	3	342‚Äê352	Hirota, M. and Shimosegawa, T. and Kitamura, K. and Takeda, K. and Takeyama, Y. and Mayumi, T. and Ito, T. and Takenaka, M. and Iwasaki, E. and Sawano, H. and et al.	https://www.cochranelibrary.com/central/doi/10.1002/central/CN-02006856/full
rayyan-625897682	The role of antibiotic prophylaxis in severe acute pancreatitis	1997	Archives of Surgery	0004-0010	132	5	487-493	Ho, H. S. and Frey, C. F.	https://www.embase.com/search/results?subaction=viewrecord&id=L27215088&from=export http://dx.doi.org/10.1001/archsurg.1997.01430290033004	English
rayyan-625897683	A step-up approach or open necrosectomy for necrotizing pancreatitis: Long-term outcomes of a randomized trial	2018	United European Gastroenterology Journal	2050-6414	6	8	A87	Hollemans, R. A. and Bakker, O. J. and Boermeester, M. A. and Bollen, T. and Bosscha, K. and Bruno, M. J. and Buskens, E. J. and Dejong, C. H. C. and Van Duijvendijk, P. and Van Eijck, C. H. J. and Fockens, P. and Goor, H. V. and Van Grevenstein, W. M. U. and Van Der Harst, E. and Heisterkamp, J. and Hesselink, E. and Hofker, S. and Houdijk, A. and Karsten, T. and Kruyt, P. M. and Van Laarhoven, …	https://www.embase.com/search/results?subaction=viewrecord&id=L625972701&from=export http://dx.doi.org/10.1177/2050640618792817 https://onlinelibrary.wiley.com/doi/pdfdirect/10.1177/2050640618792817?download=true	English
rayyan-625897684	Superiority of Step-up Approach vs Open Necrosectomy in Long-term Follow-up of Patients With Necrotizing Pancreatitis	2019	Gastroenterology	0016-5085	156	4	1016-1026	Hollemans, R. A. and Bakker, O. J. and Boermeester, M. A. and Bollen, T. L. and Bosscha, K. and Bruno, M. J. and Buskens, E. and Dejong, C. H. and van Duijvendijk, P. and van Eijck, C. H. and Fockens, P. and van Goor, H. and van Grevenstein, W. M. and van der Harst, E. and Heisterkamp, J. and Hesselink, E. J. and Hofker, S. and Houdijk, A. P. and Karsten, T. and Kruyt, P. M. and van Laarhoven, C.…	https://www.gastrojournal.org/article/S0016-5085(18)35202-8/pdf	eng
rayyan-625897686	Modified determinant-based classification for acute pancreatitis in intensive care unit	2018	Journal of Gastroenterology and Hepatology	1440-1746	33		539	Hong, S. P. and Kim, H. K. and Jung, M. W. and Kim, Y. K. and Jeong, J. S. and Choi, H. H. and Kim, S. W. and Kim, S. S. and Chae, H. S.	https://www.embase.com/search/results?subaction=viewrecord&id=L626844931&from=export http://dx.doi.org/10.1111/jgh.14489 https://onlinelibrary.wiley.com/doi/pdfdirect/10.1111/jgh.14489?download=true	English
rayyan-625897687	Predictors of acute pancreatitis with low elevation of serum amylase	2017	Ther Clin Risk Manag	1176-6336 (Print) 1176-6336	13		1577-1584	Hong, W. and Geng, W. and Chen, B. and Basharat, Z. and Wu, Q. and Zimmer, V. and Zhou, M.	https://www.ncbi.nlm.nih.gov/pmc/articles/PMC5734230/pdf/tcrm-13-1577.pdf	eng
rayyan-625897689	High-Density Lipoprotein Cholesterol, Blood Urea Nitrogen, and Serum Creatinine Can Predict Severe Acute Pancreatitis	2017	Biomed Res Int	2314-6133 (Print)	2017		1648385	Hong, W. and Lin, S. and Zippi, M. and Geng, W. and Stock, S. and Zimmer, V. and Xu, C. and Zhou, M.	https://www.ncbi.nlm.nih.gov/pmc/articles/PMC5585681/pdf/BMRI2017-1648385.pdf	eng
rayyan-625897690	Non-linear correlation between amylase day 2 to day 1 ratio and incidence of severe acute pancreatitis	2022	Front Cell Infect Microbiol	2235-2988	12		910760	Hong, W. and Zheng, L. and Lu, Y. and Qiu, M. and Yan, Y. and Basharat, Z. and Zippi, M. and Zimmer, V. and Geng, W.		eng
rayyan-625897691	Association of total cholesterol with severe acute pancreatitis: A U-shaped relationship	2020	Clin Nutr	0261-5614	39	1	250-257	Hong, W. and Zimmer, V. and Basharat, Z. and Zippi, M. and Stock, S. and Geng, W. and Bao, X. and Dong, J. and Pan, J. and Zhou, M.		eng
rayyan-625897692	Relationship between low-density lipoprotein cholesterol and severe acute pancreatitis ("the lipid paradox")	2018	Ther Clin Risk Manag	1176-6336 (Print) 1176-6336	14		981-989	Hong, W. and Zimmer, V. and Stock, S. and Zippi, M. and Omoshoro-Jones, J. A. and Zhou, M.	https://www.ncbi.nlm.nih.gov/pmc/articles/PMC5985770/pdf/tcrm-14-981.pdf	eng
rayyan-625897694	Association between computerized tomography (CT) study of body composition and severity of acute pancreatitis: Use of a novel Z-score supports obesity paradox	2022	Clin Nutr	0261-5614	41	8	1676-1679	Horibe, M. and Takahashi, N. and Weston, A. D. and Philbrick, K. and Yamamoto, S. and Takahashi, H. and Vege, S. S.	https://www.clinicalnutritionjournal.com/article/S0261-5614(22)00190-X/fulltext	eng
rayyan-625897695	ERCP features in 27 patients with autoimmune pancreatitis	2002	Gastrointestinal Endoscopy	0016-5107	55	4	494-499	Horiuchi, A. and Kawa, S. and Hamano, H. and Hayama, M. and Ota, H. and Kiyosawa, K.	https://www.embase.com/search/results?subaction=viewrecord&id=L41123499&from=export http://dx.doi.org/10.1067/mge.2002.122653 https://www.giejournal.org/article/S0016-5107(02)94340-3/fulltext	English	10.1067/mge.2002.122653
rayyan-625897696	Prophylactic effect of rectal indomethacin administration, with and without intravenous hydration, on development of endoscopic retrograde cholangiopancreatography pancreatitis episodes: a randomized clinical trial	2016	Archives of iranian medicine. 19 (8) (pp 538-543), 2016. Date of publication: august 2016.					Hosseini, M. and Shalchiantabrizi, P. and Yektaroudy, K. and Dadgarmoghaddam, M. and Salari, M.	https://www.cochranelibrary.com/central/doi/10.1002/central/CN-01196031/full
rayyan-625897697	Roux-en-Y internal drainage is the best surgical option to treat patients with disconnected duct syndrome after severe acute pancreatitis	2001	Surgery	0039-6060	130	4	714-721	Howard, T. J. and Rhodes, G. J. and Selzer, D. J. and Sherman, S. and Fogel, E. and Lehman, G. A.	https://www.embase.com/search/results?subaction=viewrecord&id=L32964617&from=export http://dx.doi.org/10.1067/msy.2001.116675 https://www.surgjournal.com/article/S0039-6060(01)79451-2/fulltext	English	10.1067/msy.2001.116675
rayyan-625897698	Microflora of upper gastrointestinal tract in patients with acute necrotizing pancreatitis complicated by gastrointestinal dysfunction	2020	Pancreatology	1424-3911 1424-3903	20		S69	Hrama, O. and Kropyva, V. and Shafraniuk, V. and Rotar, O.	https://www.embase.com/search/results?subaction=viewrecord&id=L2010229180&from=export http://dx.doi.org/10.1016/j.pan.2020.07.099	English	10.1016/j.pan.2020.07.099
rayyan-625897699	Therapeutic ERCP in the management of pancreatitis in children	2000	Gastrointestinal Endoscopy	0016-5107	51	4	396-400	Hsu, R. K. and Draganov, P. and Leung, J. W. and Tarnasky, P. R. and Yu, A. S. and Hawes, R. H. and Cunningham, J. T. and Cotton, P. B.	https://www.embase.com/search/results?subaction=viewrecord&id=L30204756&from=export http://dx.doi.org/10.1016/S0016-5107(00)70437-8 https://www.giejournal.org/article/S0016-5107(00)70437-8/fulltext	English	10.1016/S0016-5107(00)70437-8
rayyan-625897700	Individualized Prediction of Acute Pancreatitis Recurrence Using a Nomogram	2021	Pancreas	1536-4828 0885-3177	50	6	873-878	Hu, X. and Yang, B. and Li, J. and Bai, X. and Li, S. and Liu, H. and Zhang, H. and Zeng, F.	https://www.embase.com/search/results?subaction=viewrecord&id=L635772032&from=export http://dx.doi.org/10.1097/MPA.0000000000001839	English	10.1097/MPA.0000000000001839
rayyan-625897704	Cumulative acute pancreatitis outcome score for clinical trials in acute pancreatitis	2016	Pancreatology	1424-3911	16		S32	Huang, W. and Szatmary, P. and Iglesia-Garcia, D. and Sud, A. and Lane, B. and Nunes, Q. and Mukherjee, R. and Greenhalf, W. and Raraty, M. and Sutton, R.	https://www.embase.com/search/results?subaction=viewrecord&id=L72308086&from=export	English
rayyan-625897705	Immature granulocytes: A novel biomarker of acute respiratory distress syndrome in patients with acute pancreatitis	2019	J Crit Care	0883-9441	50		303-308	Huang, Y. and Xiao, J. and Cai, T. and Yang, L. and Shi, F. and Wang, Y. and Li, Y. and Shi, T. and Li, C. and Peng, Y. and Chen, J. and Song, Y. and Hu, J. and Tan, C.		eng
rayyan-625897708	Volume assessment in patients with necrotizing pancreatitis: a comparison of intrathoracic blood volume index, central venous pressure, and hematocrit, and their correlation to cardiac index and extravascular lung water index	2008	Crit Care Med	0090-3493	36	8	2348-54	Huber, W. and Umgelter, A. and Reindl, W. and Franzen, M. and Schmidt, C. and von Delius, S. and Geisler, F. and Eckel, F. and Fritsch, R. and Siveke, J. and Henschel, B. and Schmid, R. M.		eng
rayyan-625897709	The diagnostic challenge of the sequelae of acute pancreatitis on CT imaging: a pictorial essay	2017	Abdom Radiol (NY)		42	4	1199-1209	Hughey, M. and Taffel, M. and Zeman, R. K. and Patel, S. and Hill, M. C.		eng
rayyan-625897710	Evaluation of the therapeutic effect of hemopurification in hyperlipidemic severe acute pancreatitis	2019	International journal of clinical and experimental medicine		12	1	1004‚Äê1010	Hui, L. and Zeng, A. and Zhang, X. and Zang, K. and Shang, F.	https://www.cochranelibrary.com/central/doi/10.1002/central/CN-01966757/full
rayyan-625897711	Thoracic complications of pancreatitis	1989	Pancreas	0885-3177 (Print) 0885-3177	4	2	228-36	Iacono, C. and Procacci, C. and Frigo, F. and Andreis, I. A. and Cesaro, G. and Caia, S. and Bassi, C. and Pederzoli, P. and Serio, G. and Dagradi, A.		eng
rayyan-625897713	How severe is moderately severe acute pancreatitis? Clinical validation of revised 2012 Atlanta Classification	2017	World Journal of Gastroenterology	2219-2840 1007-9327	23	43	7785-7790	Ignatavicius, P. and Gulla, A. and Cernauskis, K. and Barauskas, G. and Dambrauskas, Z.	https://www.embase.com/search/results?subaction=viewrecord&id=L620150198&from=export http://dx.doi.org/10.3748/wjg.v23.i43.7785	English	10.3748/wjg.v23.i43.7785
rayyan-625897715	Bacterial infection and extent of necrosis are determinants of organ failure in patients with acute necrotizing pancreatitis	1999	Br J Surg	0007-1323 (Print) 0007-1323	86	8	1020-4	Isenmann, R. and Rau, B. and Beger, H. G.	https://bjssjournals.onlinelibrary.wiley.com/doi/abs/10.1046/j.1365-2168.1999.01176.x?sid=nlm%3Apubmed	eng
rayyan-625897716	Ward based goal-directed fluid therapy (GDFT) in acute pancreatitis	2018	https://trialsearch.who.int/Trial2.aspx?TrialID=ISRCTN36077283					Isrctn	https://www.cochranelibrary.com/central/doi/10.1002/central/CN-01899462/full
rayyan-625897717	Diagnosing Chronic Pancreatitis: Comparison and Evaluation of Different Diagnostic Tools	2017	Pancreas	0885-3177	46	9	1158-1164	Issa, Y. and van Santvoort, H. C. and van Dieren, S. and Besselink, M. G. and Boermeester, M. A. and Ahmed Ali, U.		eng
rayyan-625897718	Is ductal evaluation always necessary before or during surgery for biliary pancreatitis?	2008	Am J Surg	0002-9610	195	4	463-6	Ito, K. and Ito, H. and Tavakkolizadeh, A. and Whang, E. E.		eng
rayyan-625897721	Transposing the acute pancreatitis guidelines in clinical practice: Myth or reality?	2019	Journal of Gastrointestinal and Liver Diseases	1841-8724	28		49	Iulia-Ioana, H. and Pavel, C. D. and Carbune, G. L. and Bilibou, M. and Constantinescu, R. N.	https://www.embase.com/search/results?subaction=viewrecord&id=L632511112&from=export http://dx.doi.org/10.15403/jgld-560	English	10.15403/jgld-560
rayyan-625897723	Thoracic epidural analgesia and survival in acute pancreatitis: A multicenter propensity analysis	2017	American Journal of Respiratory and Critical Care Medicine	1535-4970	195			Jabaudon, M. and Belhadj-Tahar, N. and Rimmele, T. and Joannes-Boyau, O. and Bulyez, S. and Roger, C. and Malledant, Y. and Leone, M. and Abback, P. and Tamion, F. and Dupont, H. and Lortat-Jacob, B. and Guerci, P. and Kerfone, T. and Cinotti, R. and Jacob, L. and Verdier, P. and Dugernier, T. and Pereira, B. and Constantin, J. M.	https://www.embase.com/search/results?subaction=viewrecord&id=L617710536&from=export http://dx.doi.org/10.1164/ajrccm-conference.2017.D24	English
rayyan-625897724	Prevention of pancreatitis in patients with idiopathic recurrent pancreatitis: a prospective nonblinded randomized study using endoscopic stents	2001	Endoscopy		33	7	559‚Äê562	Jacob, L. and Geenen, J. E. and Catalano, M. F. and Geenen, D. J.	https://www.cochranelibrary.com/central/doi/10.1002/central/CN-00373359/full
rayyan-625897725	Clinical presentation and short-term outcome of endoscopic therapy of patients with symptomatic incomplete pancreas divisum	1999	Gastrointest Endosc	0016-5107 (Print) 0016-5107	49	1	53-7	Jacob, L. and Geenen, J. E. and Catalano, M. F. and Johnson, G. K. and Geenen, D. J. and Hogan, W. J.		eng
rayyan-625897726	Acute pancreatitis: analysis of factors influencing survival	1977	Ann Surg	0003-4932 (Print) 0003-4932	185	1	43-51	Jacobs, M. L. and Daggett, W. M. and Civette, J. M. and Vasu, M. A. and Lawson, D. W. and Warshaw, A. L. and Nardi, G. L. and Bartlett, M. K.	https://www.ncbi.nlm.nih.gov/pmc/articles/PMC1396261/pdf/annsurg00372-0052.pdf	eng
rayyan-625897727	Hypertriglyceridemia-induced pancreatitis management, communitybased teaching hospital experience	2018	Journal of Hospital Medicine	1553-5606	13	4		Jafar, L. and Goldsmith, D.	https://www.embase.com/search/results?subaction=viewrecord&id=L629665705&from=export	English
rayyan-625897728	Single transluminal gateway transcystic multiple drainage for extensive walled-off pancreatic necrosis - A single-centre experience	2018	Przeglad Gastroenterologiczny	1897-4317 1895-5770	13	3	242-248	Jagielski, M. and Smoczy≈Ñski, M. and Adrych, K.	https://www.embase.com/search/results?subaction=viewrecord&id=L624046481&from=export http://dx.doi.org/10.5114/pg.2018.78290	English	10.5114/pg.2018.78290
rayyan-625897732	Interleukin 18 as an early marker or prognostic factor in acute pancreatitis	2015	Prz Gastroenterol	1895-5770 (Print) 1895-5770	10	4	203-7	Janiak, A. and Le≈õniowski, B. and Jasi≈Ñska, A. and Pietruczuk, M. and Ma≈Çecka-Panas, E.	https://www.ncbi.nlm.nih.gov/pmc/articles/PMC4697031/pdf/PG-10-25032.pdf	eng
rayyan-625897733	NAFLD: A marker of severe acute pancreatitis	2014	Hepatology	0270-9139	60		623A	Jasdanwala, S. A. and Madan, S. and Sivaprasad, R. and Pitchumoni, C.	https://www.embase.com/search/results?subaction=viewrecord&id=L71639554&from=export http://dx.doi.org/10.1002/hep.27514 https://aasldpubs.onlinelibrary.wiley.com/doi/pdfdirect/10.1002/hep.27514?download=true	English
rayyan-625897734	Autoimmune Pancreatitis: A Critical Analysis of the Surgical Experience in an Era of Modern Diagnostics	2021	Pancreas	1536-4828 0885-3177	50	4	556-563	Javed, A. A. and Wright, M. J. and Ding, D. and Javed, Z. N. and Faghih, M. and Rozich, N. S. and Fishman, E. K. and Burns, W. R. and Cameron, J. L. and Weiss, M. J. and He, J. and Singh, V. K. and Wolfgang, C. L. and Burkhart, R. A.	https://www.embase.com/search/results?subaction=viewrecord&id=L635036899&from=export http://dx.doi.org/10.1097/MPA.0000000000001812	English	10.1097/MPA.0000000000001812
rayyan-625897736	Clinical significance of the neutrophil-lymphocyte ratio as an early predictive marker for adverse outcomes in patients with acute pancreatitis	2017	World J Gastroenterol	1007-9327 (Print) 1007-9327	23	21	3883-3889	Jeon, T. J. and Park, J. Y.	https://www.ncbi.nlm.nih.gov/pmc/articles/PMC5467074/pdf/WJG-23-3883.pdf	eng
rayyan-625897737	Acute pancreatitis secondary to ciprofloxacin therapy in patients with infectious colitis	2013	European Journal of Internal Medicine	0953-6205	24		e81	Jeong, M. Y. and Kim, J. I. and Lee, S. J. and Sung, H. Y. and Cheung, D. Y. and Park, S. H. and Kim, J. K.	https://www.embase.com/search/results?subaction=viewrecord&id=L71225841&from=export http://dx.doi.org/10.1016/j.ejim.2013.08.199 https://www.ejinme.com/article/S0953-6205(13)00408-1/fulltext	English
rayyan-1143491463	The impacts of infectious complications on outcomes in acute pancreatitis: a retrospective study	2020	Mil Med Res	2095-7467 (Print) 2054-9369	7	1	38	Jiang, X. and Shi, J. Y. and Wang, X. Y. and Hu, Y. and Cui, Y. F.	https://www.ncbi.nlm.nih.gov/pmc/articles/PMC7429726/	eng
rayyan-1143491465	Impact of the Human Immunodeficiency Viruses Status on Outcomes in Patients Hospitalized with Acute Pancreatitis: A Propensity-Matched Analysis	2020	Pancreas	1536-4828 0885-3177	49	9	1195-1201	Jiang, Y. and Rodgers, B. and Chowdhury, S. and Ali, H. and Ahlawat, S.	https://www.embase.com/search/results?subaction=viewrecord&id=L634976269&from=export http://dx.doi.org/10.1097/MPA.0000000000001656	English	10.1097/MPA.0000000000001656
rayyan-1143491466	A Clinical Model for the Early Diagnosis of Acute Pancreatitis in the Emergency Department	2018	Pancreas	1536-4828 0885-3177	47	7	871-879	Jin, D. X. and Lacson, R. and Cochon, L. R. and Alper, E. C. and McNabb-Baltar, J. and Banks, P. A. and Khorasani, R.	https://www.embase.com/search/results?subaction=viewrecord&id=L623217653&from=export http://dx.doi.org/10.1097/MPA.0000000000001102	English
rayyan-1143491467	Early Abdominal Imaging Remains Over-Utilized in Acute Pancreatitis	2017	Dig Dis Sci	0163-2116	62	10	2894-2899	Jin, D. X. and McNabb-Baltar, J. Y. and Suleiman, S. L. and Wu, B. U. and Khorasani, R. and Bollen, T. L. and Banks, P. A. and Singh, V. K.	https://link.springer.com/article/10.1007/s10620-017-4720-x	eng
rayyan-1143491468	Optimising fluid requirements after initial resuscitation: A pilot study evaluating mini-fluid challenge and passive leg raising test in patients with predicted severe acute pancreatitis	2022	Pancreatology	1424-3911 1424-3903	22	7	894-901	Jin, T. and Li, L. and Zhu, P. and Deng, L. and Zhang, X. and Hu, C. and Shi, N. and Zhang, R. and Tan, Q. and Chen, C. and Lin, Z. and Guo, J. and Yang, X. and Liu, T. and Sutton, R. and Pendharkar, S. and Phillips, A. R. and Huang, W. and Xia, Q. and Windsor, J. A.	https://www.embase.com/search/results?subaction=viewrecord&id=L2019564373&from=export http://dx.doi.org/10.1016/j.pan.2022.07.001 https://www.sciencedirect.com/science/article/pii/S1424390322004562?via%3Dihub	English
rayyan-1143491469	Therapeutic effect of Bifidobacterium combined with early enteral nutrition in the treatment of severe acute pancreatitis: a pilot study	2018	Eur Rev Med Pharmacol Sci	1128-3602	22	12	4018-4024	Jin, Y. and Xu, H. and Chen, Y. and Wu, J. and Jin, F. and Wu, Q. and Yao, X. M.		eng
rayyan-1143491470	Subsets associated with developing acute pancreatitis in patients with severe hypertriglyceridemia and the severity of pancreatitis	2019	Pancreatology	1424-3911 1424-3903	19	6	795-800	Jo, S. I. and Chang, J. H. and Kim, T. H. and Kim, C. W. and Kim, J. K. and Han, S. W.	https://www.embase.com/search/results?subaction=viewrecord&id=L2002577004&from=export http://dx.doi.org/10.1016/j.pan.2019.08.002	English	10.1016/j.pan.2019.08.002
rayyan-1143491471	Persistent Systemic Inflammatory Response Syndrome predicts the need for tertiary care in Acute Pancreatitis	2017	Acta Gastroenterol Belg	1784-3227 (Print) 1784-3227	80	3	377-380	John, B. J. and Sambandam, S. and Garg, P. and Singh, G. and Kaur, M. and Baskaran, R. and Srinivasan, G. and Leelakrishnan, V. and Janarthan, K.		eng
rayyan-1143491472	Combination of APACHE-II score and an obesity score (APACHE-O) for the prediction of severe acute pancreatitis	2004	Pancreatology	1424-3903 (Print) 1424-3903	4	1	2024-06-01	Johnson, C. D. and Toh, S. K. and Campbell, M. J.		eng
rayyan-1143491473	The impact of intraoperative cholangiography on recurrent pancreatitis and biliary complications in patients with gallstone pancreatitis	2012	J Gastrointest Surg	1091-255x	16	12	2220-4	Johnson, P. M. and Walsh, M. J.	https://link.springer.com/article/10.1007/s11605-012-2041-0	eng
rayyan-1143491474	Incidence of adjudicated acute pancreatitis across the albiglutide phase 3 clinical program	2015	Endocrine Reviews	0163-769X	36			Johnson, S. and Anderson, M. A. and Enns, R. and Mallory, J. M. and Sowell, M. and Wilson, T. and Al-Kawas, F. H.	https://www.embase.com/search/results?subaction=viewrecord&id=L613817957&from=export	English
rayyan-1143491475	The impact of timing of cholecystectomy following gallstone pancreatitis	2014	Surgeon	1479-666X (Print) 1479-666x	12	3	134-40	Johnstone, M. and Marriott, P. and Royle, T. J. and Richardson, C. E. and Torrance, A. and Hepburn, E. and Bhangu, A. and Patel, A. and Bartlett, D. C. and Pinkney, T. D.		eng
rayyan-1143491476	Incidence and Risk Factors for Deep Vein Thrombosis and Pulmonary Embolism in Necrotizing Pancreatitis: An Underappreciated Sequalae	2022	American Journal of Gastroenterology	1572-0241	117	10	S13	Jonason, D. and Munigala, S. and Suryawanshi, G. and Hjeltness, A. and Amateau, S. K. and Azeem, N. and Mallery, S. and Freeman, M. L. and Trikudanathan, G.	https://www.embase.com/search/results?subaction=viewrecord&id=L641287147&from=export http://dx.doi.org/10.14309/01.ajg.0000856696.16149.61	English
rayyan-1143491477	Long-term effects of volanesorsen on triglycerides and pancreatitis in patients with familial chylomicronaemia syndrome (FCS) in the UK Early Access to Medicines Scheme (EAMS)	2023	Atherosclerosis	1879-1484 0021-9150	375		67-74	Jones, A. and Peers, K. and Wierzbicki, A. S. and Ramachandran, R. and Mansfield, M. and Dawson, C. and Ochoa-Ferraro, A. and Soran, H. and Jenkinson, F. and McDowell, I. and Downie, P. and Hamilton, P. and Jones, R. D.	https://www.embase.com/search/results?subaction=viewrecord&id=L2024750863&from=export http://dx.doi.org/10.1016/j.atherosclerosis.2023.05.008	English	10.1016/j.atherosclerosis.2023.05.008
rayyan-1143491478	Early warning score predicts severity, adverse outcome and mortality in patients with acute pancreatitis	2014	Pancreatology	1424-3903	14	3	S32	Jones, M. J. and Neal, C. P. and Ngu, W. S. and Dennison, A. R. and Garcea, G.	https://www.embase.com/search/results?subaction=viewrecord&id=L71663038&from=export	English
rayyan-1143491479	Examination of the prognostic value of leucocyte subsets and neutrophil- to-lymphocyte ratio in patients with acute pancreatitis	2014	Pancreatology	1424-3903	14	3	S63	Jones, M. J. and Neal, C. P. and Ngu, W. S. and Dennison, A. R. and Garcea, G.	https://www.embase.com/search/results?subaction=viewrecord&id=L71663149&from=export	English
rayyan-1143491480	Early warning score independently predicts adverse outcome and mortality in patients with acute pancreatitis	2017	Langenbecks Arch Surg	1435-2443 (Print) 1435-2443	402	5	811-819	Jones, M. J. and Neal, C. P. and Ngu, W. S. and Dennison, A. R. and Garcea, G.	https://www.ncbi.nlm.nih.gov/pmc/articles/PMC5506178/pdf/423_2017_Article_1581.pdf	eng
rayyan-1143491481	Clinical profile and outcomes of patients with acute pancreatitis: A prospective study	2019	Journal of Gastroenterology and Hepatology	1440-1746	34		491	Joseph, T. and Devarbhavi, H. and Patil, M. and Gurappa, B. and Shafiq, S.	https://www.embase.com/search/results?subaction=viewrecord&id=L631902852&from=export http://dx.doi.org/10.1111/jgh.14879 https://onlinelibrary.wiley.com/doi/pdfdirect/10.1111/jgh.14879?download=true	English	10.1111/jgh.14879
rayyan-1143491482	Predictors of mortality and severity in acute pancreatitis	2019	Journal of Gastroenterology and Hepatology	1440-1746	34		814	Joseph, T. and Patil, M. and Menon, M. and Ganga, D. and Devarbhavi, H.	https://www.embase.com/search/results?subaction=viewrecord&id=L631898666&from=export http://dx.doi.org/10.1111/jgh.14865 https://onlinelibrary.wiley.com/doi/pdfdirect/10.1111/jgh.14865?download=true	English	10.1111/jgh.14865
rayyan-1143491483	Acute myocardial infarction complicated with acute pancreatitis: Report of 10 cases	2014	Journal of the American College of Cardiology	0735-1097	64	16	C136	Jun, L. and Chen, S.	https://www.embase.com/search/results?subaction=viewrecord&id=L71664738&from=export	English
rayyan-1143491484	The atlanta classification, revised atlanta classification, and determinant-based classification of acute pancreatitis which is best at stratifying outcomes?	2016	Pancreas	1536-4828 0885-3177	45	4	510-515	Kadiyala, V. and Suleiman, S. L. and McNabb-Baltar, J. and Wu, B. U. and Banks, P. A. and Singh, V. K.	https://www.embase.com/search/results?subaction=viewrecord&id=L606483313&from=export http://dx.doi.org/10.1097/MPA.0000000000000477	English
rayyan-1143491485	Gallbladder ejection fraction and sphincter of oddi dysfunction in acute idiopathic and acute recurrent pancreatitis in children	2017	Journal of Clinical and Experimental Hepatology	2213-3453	7		S112	Kadyada, S. P. and Thapa, B. R. and Lal, S. B. and Bhattacharya, A. and Menon, J. and Das, S.	https://www.embase.com/search/results?subaction=viewrecord&id=L619675118&from=export http://dx.doi.org/10.1016/j.jceh.2017.05.199 https://www.jcehepatology.com/article/S0973-6883(17)30369-9/pdf	English	10.1016/j.jceh.2017.05.199
rayyan-1143491486	The effect of oral pancreatic enzyme supplementation on the course and outcome of acute pancreatitis: a randomized, double-blind parallel-group study	2014	JOP		15	2	165‚Äê174	Kahl, S. and Sch√ºtte, K. and Glasbrenner, B. and Mayerle, J. and Simon, P. and Henniges, F. and Sander-Struckmeier, S. and Lerch, M. M. and Malfertheiner, P.	https://www.cochranelibrary.com/central/doi/10.1002/central/CN-00984883/full http://www.serena.unina.it/index.php/jop/article/download/797/2273		10.6092/1590-8577/797
rayyan-1143491487	Procaine hydrochloride fails to relieve pain in patients with acute pancreatitis	2004	Digestion	0012-2823	69	1	2024-09-05	Kahl, S. and Zimmermann, S. and Pross, M. and Schulz, H. U. and Schmidt, U. and Malfertheiner, P.	https://www.embase.com/search/results?subaction=viewrecord&id=L38332919&from=export http://dx.doi.org/10.1159/000076541	English
rayyan-1143491489	Comparing acid steatocrit and faecal elastase estimations for use in M-ANNHEIM staging for pancreatitis	2017	World J Gastroenterol	1007-9327 (Print) 1007-9327	23	12	2217-2222	Kamath, M. G. and Pai, C. G. and Kamath, A. and Kurien, A.		eng
rayyan-1143491490	Therapeutic plasma exchange for hypertriglyceridemia induced acut pancreatitis: The 33 cases experience from a tertiary reference center in Turkey	2018	Turkish Journal of Gastroenterology	2148-5607 1300-4948	29	6	676-683	Kandemir, A. and Co≈ükun, A. and Yava≈üoƒülu, ƒ∞ and Bolaman, Z. and √ún√ºbol, M. and Ya≈üa, M. H. and Kadƒ±k√∂yl√º, G.	https://www.embase.com/search/results?subaction=viewrecord&id=L624583144&from=export http://dx.doi.org/10.5152/tjg.2018.17627 https://www.ncbi.nlm.nih.gov/pmc/articles/PMC6284677/pdf/tjg-29-6-676.pdf	English	10.5152/tjg.2018.17627
rayyan-1143491491	Therapeutic plasma exchange and conservative treatment comparison in patients with hypertriglyceridemiainduced acute pancreatitis	2021	Meandros medical and dental journal		22	3	274‚Äê281	Kandemir, A. and Taskiran, I. and Vatansever, S. and Celik, M. and Yavasoglu, I. and Ture, M. and Coskun, A. and Yasa, M. H.	https://www.cochranelibrary.com/central/doi/10.1002/central/CN-02369653/full		10.4274/MEANDROS.GALENOS.2021.54815
rayyan-1143491492	Etiology and Outcome of Acute Pancreatitis in Infants and Toddlers	2008	Journal of Pediatrics	0022-3476	152	1	106-110.e1	Kandula, L. and Lowe, M. E.	https://www.embase.com/search/results?subaction=viewrecord&id=L350265922&from=export http://dx.doi.org/10.1016/j.jpeds.2007.05.050	English	10.1016/j.jpeds.2007.05.050
rayyan-1143491493	A prospective observational hospital-based research to evaluate acute biliary pancreatitis	2020	European Journal of Molecular and Clinical Medicine	2515-8260	7	7	4902-4908	Kant, K. C. and Noman, M. and Kant, K. S.	https://www.embase.com/search/results?subaction=viewrecord&id=L2023942494&from=export	English
rayyan-1143491494	A trial of rectal indomethacin to prevent post-ercp pancreatitis in patients with sphincter of oddi dysfunction type 3	2014	Gastrointestinal Endoscopy	0016-5107	79	5	AB207	Kaplan, J. H. and Zabolotsky, A. H. and Kowalski, T. E. and Loren, D. E. and Korenblit, J. and Adler, D. G. and Eloubeidi, M. A. and Siddiqui, A.	https://www.embase.com/search/results?subaction=viewrecord&id=L71429435&from=export http://dx.doi.org/10.1016/j.gie.2014.02.283 https://www.giejournal.org/article/S0016-5107(14)00453-2/fulltext	English
rayyan-1143491495	Update on the effect of age on acute pancreatitis morbidity: A retrospective, single-center study	2018	Przeglad Gastroenterologiczny	1897-4317 1895-5770	13	3	223-227	Kara, B. and Olmez, S. and Yalcin, M. S. and Tas, A. and Ozturk, N. A. and Sarita≈ü, B.	https://www.embase.com/search/results?subaction=viewrecord&id=L624046451&from=export http://dx.doi.org/10.5114/pg.2018.75677 https://www.ncbi.nlm.nih.gov/pmc/articles/PMC6173083/pdf/PG-13-32769.pdf	English	10.5114/pg.2018.75677
rayyan-1143491496	The ability of emergency physicians to diagnose and score acute pancreatitis on computed tomography	2017	Eur J Trauma Emerg Surg	1863-9933	43	3	287-292	Karag√∂z, A. and √únl√ºer, E. E. and Oyar, O. and Topal, F. E. and Topal, F.	https://link.springer.com/article/10.1007/s00068-016-0743-9	eng
rayyan-1143491498	Role of ammonia-positron emission tomography and computed tomography in acute pancreatitis	2012	Journal of Gastroenterology and Hepatology	0815-9319	27		56	Kashyap, R. and Basha, J. and Appasani, S. and Khaliq, A. and Bhattacharya, A. and Mittal, B. R. and Dutta, U. and Singh, K. and Kochhar, R.	https://www.embase.com/search/results?subaction=viewrecord&id=L70952023&from=export http://dx.doi.org/10.1111/jgh.12005 https://onlinelibrary.wiley.com/doi/pdfdirect/10.1111/jgh.12005?download=true	English	10.1111/jgh.12005
rayyan-1143491499	Role of N-13 ammonia PET/CT in diagnosing pancreatic necrosis in patients with acute pancreatitis as compared to contrast enhanced CT--results of a pilot study	2014	Pancreatology	1424-3903	14	3	154-8	Kashyap, R. and Mittal, B. R. and Khaliq, A. and Manrai, M. and Appasani, S. and Bhattacharya, A. and Khandelwal, N. and Kochhar, R.		eng
rayyan-1143491500	High-dose allopurinol for prevention of post-ERCP pancreatitis: A prospective randomized double-blind controlled trial	2005	Gastrointestinal Endoscopy	0016-5107	61	3	407-415	Katsinelos, P. and Kountouras, J. and Chatzis, J. and Christodoulou, K. and Paroutoglou, G. and Mimidis, K. and Beltsis, A. and Zavos, C.	https://www.embase.com/search/results?subaction=viewrecord&id=L40349034&from=export http://dx.doi.org/10.1016/S0016-5107(04)02647-1	English
rayyan-1143491501	Impact of nitroglycerin and glucagon administration on selective common bile duct cannulation and prevention of post-ERCP pancreatitis	2017	Scandinavian journal of gastroenterology		52	1	50‚Äê55	Katsinelos, P. and Lazaraki, G. and Chatzimavroudis, G. and Katsinelos, T. and Georgakis, N. and Anastasiadou, K. and Gatopoulou, A. and Zeglinas, C. and Psarras, K. and Kountouras, J.	https://www.cochranelibrary.com/central/doi/10.1002/central/CN-01411134/full
rayyan-1143491502	Predictive factors for post-ERCP pancreatitis: a large-scale single expertized endoscopist study	2014	Surg Laparosc Endosc Percutan Tech	1530-4515	24	6	512-6	Katsinelos, P. and Lazaraki, G. and Gkagkalis, S. and Chatzimavroudis, G. and Fasoulas, K. and Zavos, C. and Pilpilidis, I. and Germanidis, G. and Kountouras, J.		eng
rayyan-1143491503	Endoscopic sphincterotomy for acute relapsing pancreatitis associated with periampullary diverticula: A long-term follow-up	2007	Acta Gastro-Enterologica Belgica	0001-5644	70	2	195-198	Katsinelos, P. and Paroutoglou, G. and Chatzimavroudis, G. and Katsinelos, T. and Pilpilidis, I. and Triantafillidis, I. and Papaziogas, B.	https://www.embase.com/search/results?subaction=viewrecord&id=L47066271&from=export	English
rayyan-1143491504	Utility of Urgent Endoscopic Retrograde Cholangiopancreatography in Patients with Predicted Mild Acute Pancreatitis and Cholestasis	2023	Dig Dis Sci	0163-2116	68	11	4259-4265	Kaur, J. and Martin, J. A. and Vege, S. S. and Garimella, V. and Majumder, S. and Levy, M. J. and Abu Dayyeh, B. K. and Storm, A. C. and Vargas, E. J. and Law, R. J. and Bofill, A. M. and Decker, G. A. and Petersen, B. T. and Chandrasekhara, V.	https://link.springer.com/article/10.1007/s10620-023-08004-1	eng
rayyan-1143491505	Pancreatic abscess: a review of seventeen cases	1984	Br J Surg	0007-1323 (Print) 0007-1323	71	2	141-3	Kaushik, S. P. and Vohra, R. and Verma, G. R. and Kaushik, S. and Sabharwal, A.	https://bjssjournals.onlinelibrary.wiley.com/doi/abs/10.1002/bjs.1800710221?sid=nlm%3Apubmed	eng
rayyan-1143491506	Management of gallstone pancreatitis: Cholecystectomy or ERCP and endoscopic sphincterotomy	2002	Gastrointestinal Endoscopy	0016-5107	56	1	61-65	Kaw, M. and Al-Antably, Y. and Kaw, P.	https://www.embase.com/search/results?subaction=viewrecord&id=L41115050&from=export http://dx.doi.org/10.1067/mge.2002.125544 https://www.giejournal.org/article/S0016-5107(02)00008-1/fulltext	English
rayyan-1143491507	ERCP, biliary crystal analysis, and sphincter of Oddi manometry in idiopathic recurrent pancreatitis	2002	Gastrointestinal Endoscopy	0016-5107	55	2	157-162	Kaw, M. and Brodmerkel Jr, G. J.	https://www.embase.com/search/results?subaction=viewrecord&id=L41115175&from=export http://dx.doi.org/10.1067/mge.2002.118944	English	10.1067/mge.2002.118944
rayyan-1143491508	Autoimmune pancreatitis complicated with inflammatory bowel disease and comparative study of type 1 and type 2 autoimmune pancreatitis	2015	Journal of Gastroenterology	1435-5922 0944-1174	50	7	805-815	Kawa, S. and Okazaki, K. and Notohara, K. and Watanabe, M. and Shimosegawa, T. and Ueki, T. and Matsui, T. and Kanno, A. and Watanabe, T. and Uchida, K. and Taguchi, M. and Igarashi, H. and Ito, T. and Igarashi, H. and Kawanobe, T. and Iijima, H. and Kohgo, Y. and Ito, T. and Kunisaki, R. and Nagahori, M. and Itoi, T. and Honjo, M. and Sakagami, J. and Yasuda, H. and Hatakeyama, K. and Iiai, T. a…	https://www.embase.com/search/results?subaction=viewrecord&id=L600481804&from=export http://dx.doi.org/10.1007/s00535-014-1012-5	English	10.1007/s00535-014-1012-5
rayyan-1143491509	Predictors of critical acute pancreatitis: a prospective cohort study	2014	Medicine (Baltimore)	0025-7974 (Print) 0025-7974	93	21	e108	Ke, L. and Tong, Z. H. and Li, W. Q. and Wu, C. and Li, N. and Windsor, J. A. and Li, J. S. and Petrov, M. S.		eng
rayyan-1143491510	Clinical course and outcome in children with acute lymphoblastic leukemia and asparaginase-associated pancreatitis	2009	Pediatric Blood and Cancer	1545-5009 1545-5017	53	2	162-167	Kearney, S. L. and Dahlberg, S. E. and Levy, D. E. and Voss, S. D. and Sallan, S. E. and Silverman, L. B.	https://www.embase.com/search/results?subaction=viewrecord&id=L354996091&from=export http://dx.doi.org/10.1002/pbc.22076 https://www.ncbi.nlm.nih.gov/pmc/articles/PMC2721691/pdf/nihms110197.pdf	English	10.1002/pbc.22076
rayyan-1143491511	Features of the course of acute pancreatitis in patients with obesity	2019	Pol Przegl Chir	0032-373x	91	6	28-34	Kebkalo, A. and Tkachuk, O. and Reyti, A.		eng
rayyan-1143491512	A comparison of lipase and amylase in the diagnosis of acute pancreatitis in patients with abdominal pain	1998	Pancreas	0885-3177	16	1	45-49	Keim, V. and Teich, N. and Fiedler, F. and Hartig, W. and Thiele, G. and M√∂ssner, J.	https://www.embase.com/search/results?subaction=viewrecord&id=L28034429&from=export http://dx.doi.org/10.1097/00006676-199801000-00008	English
rayyan-1143491513	Intravenous procaine and clinical course of acute pancreatitis	2010	Pancreatology	1424-3903	10	2	266	Keller, J. and Bronisch, H. and Henniges, U. M. and Koop, I. and Kahl, M. and Dignass, A. and Ell, C. and Freitag, M. and Layer, P.	https://www.embase.com/search/results?subaction=viewrecord&id=L70472675&from=export http://dx.doi.org/10.1159/000314328	English
rayyan-1143491515	Acute renal failure complicating severe acute pancreatitis	1996	Renal Failure	0886-022X	18	4	621-628	Kes, P. and VuƒçiƒçevicÃÄ, ≈Ω and Ratkoviƒá-Gusiƒá, I. and Fotivec, A.	https://www.embase.com/search/results?subaction=viewrecord&id=L26295945&from=export http://dx.doi.org/10.3109/08860229609047686	English	10.3109/08860229609047686
rayyan-1143491517	The role of modified early warning score (Mews) in the prognosis of acute pancreatitis	2021	Oman Medical Journal	2070-5204 1999-768X	36	3		Khan, A. and Sarma, D. and Gowda, C. and Rodrigues, G.	https://www.embase.com/search/results?subaction=viewrecord&id=L2007849598&from=export http://dx.doi.org/10.5001/OMJ.2021.72	English	10.5001/OMJ.2021.72
rayyan-1143491518	Improved prediction of outcome in patients with severe acute pancreatitis by the APACHE II score at 48 hours after hospital admission compared with the APACHE II score at admission	2002	Archives of Surgery	0004-0010	137	10	1136-1140	Khan, A. A. and Parekh, D. and Cho, Y. and Ruiz, R. and Selby, R. R. and Jabbour, N. and Genyk, Y. S. and Mateo, R.	https://www.embase.com/search/results?subaction=viewrecord&id=L35155247&from=export http://dx.doi.org/10.1001/archsurg.137.10.1136 https://jamanetwork.com/journals/jamasurgery/fullarticle/213013	English	10.1001/archsurg.137.10.1136
rayyan-1143491519	Pleuropancreatic fistulae: Specialist center management	2009	Journal of Gastrointestinal Surgery	1091-255X	13	2	354-358	Khan, A. Z. and Ching, R. and Morris-Stiff, G. and England, R. and Sherridan, M. B. and Smith, A. M.	https://www.embase.com/search/results?subaction=viewrecord&id=L50317598&from=export http://dx.doi.org/10.1007/s11605-008-0699-0 https://link.springer.com/article/10.1007/s11605-008-0699-0	English	10.1007/s11605-008-0699-0
rayyan-1143491521	Causes and Predictors of 30-Day Readmissions in Patients with Idiopathic Acute Pancreatitis: A Nationwide Cohort Study	2020	American Journal of Gastroenterology	1572-0241	115		S8	Khoudari, G. and Eltelbany, A. and Sarmini, M. T. and Alkhayyat, M. and Alkhadra, Y. and Vega, K. J. and Sanaka, M. R.	https://www.embase.com/search/results?subaction=viewrecord&id=L633656142&from=export http://dx.doi.org/10.14309/01.ajg.0000697952.74873.04	English	10.14309/01.ajg.0000697952.74873.04
rayyan-1143491522	Sonographic examination of haemodynamics in odd visceral vessels in patients with pancreatitis	2012	Pancreatology	1424-3903	12	6	504	Khristich, T. and Gladka, L. and Babkina, T.	https://www.embase.com/search/results?subaction=viewrecord&id=L70988823&from=export	English
rayyan-1143491523	Analysis of Factors Associated with the Severity of Acute Pancreatitis according to Etiology	2017	Gastroenterol Res Pract	1687-6121 (Print) 1687-6121	2017		1219464	Kim, D. B. and Chung, W. C. and Lee, J. M. and Lee, K. M. and Oh, J. H. and Jeon, E. J.	https://www.hindawi.com/journals/grp/2017/1219464/	eng
rayyan-1143491524	Association between increased breath hydrogen methane concentration and prevalence of glucose intolerance in acute pancreatitis	2020	J Breath Res	1752-7155	14	2	26006	Kim, D. B. and Paik, C. N. and Lee, J. M. and Kim, Y. J.	https://iopscience.iop.org/article/10.1088/1752-7163/ab5460	eng
rayyan-1143491525	The Role of Endoscopic Ultrasonography and Magnetic Resonance Cholangiopancreatography in Patients With Acute Pancreatitis After Negative Computed Tomography Findings of the Etiology	2018	Pancreas	0885-3177	47	9	1165-1171	Kim, D. B. and Paik, C. N. and Song, D. S. and Kim, H. A. and Kim, Y. J. and Lee, J. M. and Hwang, S. S.		eng
rayyan-1143491526	Usefulness of the BISAP in the early prediction of severity and mortality in acute pancreatitis	2012	Pancreas	0885-3177	41	8	1375	Kim, H. K. and Cho, Y. S. and Jang, E. C. and Yeom, J. O. and Kim, S. Y. and Yu, J. Y. and Kim, Y. J. and Do, K. R. and Kim, S. S. and Chae, H. S.	https://www.embase.com/search/results?subaction=viewrecord&id=L70918802&from=export http://dx.doi.org/10.1097/MPA.0b013e318270446a	English
rayyan-1143491527	Diagnostic value of magnetic resonance cholangiopancreatography to detect bile duct stones in acute biliary pancreatitis	2014	Pancreatology	1424-3903	14	3	S98	Kim, H. K. and Kwon, H. M. and Cho, Y. S. and Kim, S. S. and Chae, H. S.	https://www.embase.com/search/results?subaction=viewrecord&id=L71663262&from=export	English
rayyan-1143491528	The role of intraductal US in the management of idiopathic recurrent pancreatitis without a definite cause on ERCP	2011	Gastrointestinal Endoscopy	0016-5107 1097-6779	73	6	1148-1154	Kim, H. S. and Moon, J. H. and Choi, H. J. and Lee, J. C. and Han, S. H. and Hong, S. J. and Lee, T. H. and Cheon, Y. K. and Cho, Y. D. and Park, S. H. and Lee, M. S.	https://www.embase.com/search/results?subaction=viewrecord&id=L51271002&from=export http://dx.doi.org/10.1016/j.gie.2010.12.030	English
rayyan-1143491529	Analysis of factors influencing survival in patients with severe acute pancreatitis	2017	Scand J Gastroenterol	0036-5521	52	8	904-908	Kim, Y. J. and Kim, D. B. and Chung, W. C. and Lee, J. M. and Youn, G. J. and Jung, Y. D. and Choi, S. and Oh, J. H.		eng
rayyan-1143491530	Prolonged hyperamylasemia in patients with acute pancreatitis is associated with recurrence of acute pancreatitis	2020	Medicine (United States)	1536-5964 0025-7974	99	3		Kim, Y. S. and Chang, J. H. and Kim, T. H. and Kim, C. W. and Kim, J. K. and Han, S. W. and Banerjee, U.	https://www.embase.com/search/results?subaction=viewrecord&id=L631046837&from=export http://dx.doi.org/10.1097/MD.0000000000018861	English	10.1097/MD.0000000000018861
rayyan-1143491531	Is there correlation between pancreatic enzyme and radiological severity in acute pancreatitis?	2008	World J Gastroenterol	1007-9327 (Print) 1007-9327	14	15	2401-5	Kim, Y. S. and Lee, B. S. and Kim, S. H. and Seong, J. K. and Jeong, H. Y. and Lee, H. Y.	https://www.ncbi.nlm.nih.gov/pmc/articles/PMC2705097/pdf/WJG-14-2401.pdf	eng
rayyan-1143491532	Acute pancreatitis in children: CT findings of intra- and extrapancreatic fluid collections	1995	Radiology	0033-8419 (Print) 0033-8419	195	1	196-200	King, L. R. and Siegel, M. J. and Balfe, D. M.	https://pubs.rsna.org/doi/10.1148/radiology.195.1.7892468?url_ver=Z39.88-2003&rfr_id=ori:rid:crossref.org&rfr_dat=cr_pub%20%200pubmed	eng
rayyan-1143491533	Severity markers in patients with acute pancreatitis	2014	Central European Journal of Medicine	1644-3640 1895-1058	9	4	556-564	Kisaoglu, A. and Aydinli, B. and Ozturk, G. and Atamanalp, S. S. and Ozogul, B. and Yildirgan, M. I. and Polat, K. Y.	https://www.embase.com/search/results?subaction=viewrecord&id=L373712668&from=export http://dx.doi.org/10.2478/s11536-014-0501-5 https://www.degruyter.com/document/doi/10.2478/s11536-014-0501-5/pdf	English	10.2478/s11536-014-0501-5
rayyan-1143491535	Fluid Balance and Organ Failure in Acute Pancreatitis: Retrospective Cohort Study	2017	Pancreas	0885-3177	46	5	e47-e49	Kobayashi, H. and Takahashi, O. and Fujita, Y.		eng
rayyan-1143491537	Chemerin: a new biomarker to predict postendoscopic retrograde cholangiopancreatography pancreatitis	2016	European journal of gastroenterology & hepatology		28	6	714‚Äê721	Koksal, A. R. and Boga, S. and Alkim, H. and Sen, I. and Neijmann, S. T. and Alkim, C.	https://www.cochranelibrary.com/central/doi/10.1002/central/CN-01159381/full
rayyan-1143491538	Does the Automatic Measurement of Interleukin 6 Allow for Prediction of Complications during the First 48 h of Acute Pancreatitis?	2018	Int J Mol Sci	1422-0067	19	6		Kolber, W. and Dumnicka, P. and Maraj, M. and Ku≈õnierz-Cabala, B. and Ceranowicz, P. and Pƒôdziwiatr, M. and Maziarz, B. and Mazur-Laskowska, M. and Ku≈∫niewski, M. and Sporek, M. and Walocha, J.		eng
rayyan-1143491539	Serum Urokinase-Type Plasminogen Activator Receptor Does Not Outperform C-Reactive Protein and Procalcitonin as an Early Marker of Severity of Acute Pancreatitis	2018	J Clin Med	2077-0383 (Print) 2077-0383	7	10		Kolber, W. and Ku≈õnierz-Cabala, B. and Dumnicka, P. and Maraj, M. and Mazur-Laskowska, M. and Pƒôdziwiatr, M. and Ceranowicz, P.		eng
rayyan-1143491540	Neutrophil to lymphocyte ratio at the early phase of acute pancreatitis correlates with serum urokinase-type plasminogen activator receptor and interleukin 6 and predicts organ failure	2018	Folia Med Cracov	0015-5616 (Print) 0015-5616	58	4	57-74	Kolber, W. and Ku≈õnierz-Cabala, B. and Maraj, M. and Kielar, M. and Mazur, P. and Maziarz, B. and Dumnicka, P.		eng
rayyan-1143491541	Quantitative determination of metabolites in human urine by 1 H NMR spectroscopy	2008	Biochemistry (Moscow) Supplement Series B: Biomedical Chemistry	1990-7508 1990-7516	2	4	418-425	Kolokolova, T. N. and Sergeev, N. M. and Korol'kov, A. Yu	https://www.embase.com/search/results?subaction=viewrecord&id=L352694962&from=export http://dx.doi.org/10.1134/S1990750808040136	English	10.1134/S1990750808040136
rayyan-1143491543	Chronic use of statins and risk of post-ERCP acute pancreatitis (STARK): Study protocol for an international multicenter prospective cohort study	2018	Dig Liver Dis	1590-8658	50	12	1362-1365	Korpela, T. and C√°rdenas-Ja√©n, K. and Archibugi, L. and Poropat, G. and Maisonneuve, P. and Arcidiacono, P. G. and De Pretis, N. and L√∂hr, M. and Capurso, G. and de-Madaria, E.		eng
rayyan-1143491545	Clinical characteristics and prognostic factors of severe acute pancreatitis	2009	Critical Care	1364-8535	13		S201	Kostadinovska, B. and Sosolceva, M. S.	https://www.embase.com/search/results?subaction=viewrecord&id=L70188491&from=export http://dx.doi.org/10.1186/cc7665	English	10.1186/cc7665
rayyan-1143491546	Early cytokine profile changes in interstitial and necrotic forms of acute pancreatitis	2015	Serbian Journal of Experimental and Clinical Research	1820-8665	16	1	33-37	Kostic, I. and Spasic, M. and Stojanovic, B. and Jurisevic, M. and Radovanovic, D. and Canoviƒá, D. and Stefanovic, S. and Jankovic, S.	https://www.embase.com/search/results?subaction=viewrecord&id=L603505861&from=export http://dx.doi.org/10.1515/SJECR-2015-0005	English	10.1515/SJECR-2015-0005
rayyan-1143491547	Preventing Hospitalization in Mild Acute Pancreatitis Using a Clinical Pathway in the Emergency Department	2018	J Clin Gastroenterol	0192-0790	52	8	734-741	Kothari, D. and Babineau, M. and Hall, M. and Freedman, S. D. and Shapiro, N. I. and Sheth, S. G.		eng
rayyan-1143491548	Computed tomography scan imaging in diagnosing acute uncomplicated pancreatitis: Usefulness vs cost	2019	World J Gastroenterol	1007-9327 (Print) 1007-9327	25	9	1080-1087	Kothari, S. and Kalinowski, M. and Kobeszko, M. and Almouradi, T.	https://www.ncbi.nlm.nih.gov/pmc/articles/PMC6406186/pdf/WJG-25-1080.pdf	eng
rayyan-1143491549	Continuous infusion of calcium gluconate during therapeutic plasma exchange for acute hyperlipidemic pancreatitis: A case series	2013	Journal of Clinical Apheresis	0733-2459	28	2	119-120	Kouba, E. and Adamski, J.	https://www.embase.com/search/results?subaction=viewrecord&id=L71081771&from=export http://dx.doi.org/10.1002/jca.21272 https://onlinelibrary.wiley.com/doi/10.1002/jca.21272	English	10.1002/jca.21272
rayyan-1143491551	Preliminary results of adding meglumine sodium succinate to the treatment of patients with moderate to severe acute pancreatitis	2021	Obshchaya Reanimatologiya	2411-7110 1813-9779	17	1	46-56	Kovalenko, A. L. and Rizakhanov, D. M. and Parfenov, S. A. and Yakovlev, A. Yu and Simutis, I. S. and Bobovnik, S. V. and Sorokin, E. P. and Plekhov, A. V. and Afonchikov, V. S. and Lebedinsky, K. M.	https://www.embase.com/search/results?subaction=viewrecord&id=L2006148702&from=export http://dx.doi.org/10.15360/1813-9779-2021-1-0-1	Russian	10.15360/1813-9779-2021-1-0-1
rayyan-1143491552	Epidemiology of acute pancreatitis in Poland - Selected problems	2016	Medical Studies/Studia Medyczne	2300-6722 1899-1874	32	1	2024-03-01	Kozie≈Ç, D. and G≈Çuszek, S.	https://www.embase.com/search/results?subaction=viewrecord&id=L612718704&from=export http://dx.doi.org/10.5114/ms.2016.58798	English	10.5114/ms.2016.58798
rayyan-1143491553	Retrospective analysis of clinical problems concerning acute pancreatitis in one treatment center	2013	Przeglad Gastroenterologiczny	1895-5770 1897-4317	8	5	320-326	Kozie≈Ç, D. and Koz≈Çowska, M. and Deneka, J. and Matykiewicz, J. and G≈Çuszek, S.	https://www.embase.com/search/results?subaction=viewrecord&id=L370433998&from=export http://dx.doi.org/10.5114/pg.2013.38736 https://www.termedia.pl/Journal/-41/pdf-21708-10?filename=Retrospective%20analysis%20-%20Koziel.pdf	English
rayyan-1143491554	Significant Remodeling Affects the Circulating Glycosaminoglycan Profile in Adult Patients with both Severe and Mild Forms of Acute Pancreatitis	2020	J Clin Med	2077-0383 (Print) 2077-0383	9	5		Ko≈∫ma, E. M. and Ku≈∫nik-Trocha, K. and Winsz-Szczotka, K. and Wisowski, G. and Olczyk, P. and Komosi≈Ñska-Vassev, K. and Kasperczyk, M. and Olczyk, K.		eng
rayyan-1143491555	The impact of bariatric surgery on acute pancreatitis mortality and other outcomes: A nationwide analysis	2017	United European Gastroenterology Journal	2050-6414	5	5	A72	Kroener, P. T. and Abougergi, M. S. and Popov, V. and Thompson, C. C.	https://www.embase.com/search/results?subaction=viewrecord&id=L619891677&from=export http://dx.doi.org/10.1177/2050640617725668	English	10.1177/2050640617725668
rayyan-1143491556	Day of the week and acute pancreatitis: Is there a negative weekend effect on outcomes?	2016	Gastroenterology	0016-5085	150	4	S710-S711	Kroner, P. T. and Abougergi, M. S. and Thompson, C. C.	https://www.embase.com/search/results?subaction=viewrecord&id=L72271494&from=export	English
rayyan-1143491557	End-stage renal disease associated with increased mortality in patients hospitalized with acute pancreatitis: Results of a nationwide analysis	2016	American Journal of Gastroenterology	1572-0241	111		S424	Kroner, P. T. and Castaneda, D. and Corral, J. E. and Rojas-DeLeon, M. and Lemor, A. and Lee, S. and Gholitabar, F. and Gongora, C. and Hurtado, C. R. and Sima, H. R.	https://www.embase.com/search/results?subaction=viewrecord&id=L612870299&from=export http://dx.doi.org/10.1038/ajg.2016.360	English
rayyan-1143491559	ACUTE PANCREATITIS IN PATIENTS WITH HEART FAILURE WITH VENTRICULAR-ASSIST DEVICES OR HEART TRANSPLANT	2019	Gastroenterology	1528-0012 0016-5085	156	6	S-548-S-549	Kroner, P. T. and Kesler, A. M. and Abader, P. and Afsh, M. and Brahmbhatt, B. and Bi, Y.	https://www.embase.com/search/results?subaction=viewrecord&id=L2001916111&from=export http://dx.doi.org/10.1016/S0016-5085(19)38262-9	English	10.1016/S0016-5085(19)38262-9
rayyan-1143491560	The impact of a history of bariatric surgery on acute pancreatitis mortality and other outcomes: A 10-year nationwide analysis	2017	American Journal of Gastroenterology	1572-0241	112		S583	Kroner, P. T. and Peluso, H. and Corral, J. E. and Thompson, C. C.	https://www.embase.com/search/results?subaction=viewrecord&id=L620839535&from=export http://dx.doi.org/10.1038/ajg.2017.306	English	10.1038/ajg.2017.306
rayyan-1143491561	National trends for same-admission cholecystectomy in patients with biliary pancreatitis	2017	Gastroenterology	1528-0012	152	5	S284-S285	Kroner, P. T. and Saeed, A. and Heller, S. J. and Tokar, J. L. and Weinberg, D. S. and Nguyen, M. and Reddy, S. S. and Bartel, M. J.	https://www.embase.com/search/results?subaction=viewrecord&id=L618669504&from=export	English
rayyan-1143491562	Crohn's disease is associated with increased morbidity and resource utilization in patients hospitalized with acute pancreatitis: Results of a nationwide analysis	2016	American Journal of Gastroenterology	1572-0241	111		S425	Kroner, P. T. and Wander, P. and Abougergi, M. and Corral, J. and D'Assuncao, M. and Schwingel, G. and Monkemuller, K.	https://www.embase.com/search/results?subaction=viewrecord&id=L612870374&from=export http://dx.doi.org/10.1038/ajg.2016.360	English
rayyan-1143491563	Analysis of mortality in necrotizing pancreatitis according to autopsy data	2018	Pancreatology	1424-3911	18	4	S101-S102	Kudelich, A.	https://www.embase.com/search/results?subaction=viewrecord&id=L622994251&from=export	English
rayyan-1143491564	Minimally invasive interventions in the treatment of patients with acute necrotizing pancreatitis	2018	Pancreatology	1424-3911	18	4	S83	Kudelich, A. and Protasevich, A.	https://www.embase.com/search/results?subaction=viewrecord&id=L622992933&from=export	English
rayyan-1143491565	EASY-APP:¬†An artificial intelligence model and application for early and easy prediction of severity in acute pancreatitis	2022	Clin Transl Med	2001-1326	12	6	e842	Kui, B. and Pint√©r, J. and Molontay, R. and Nagy, M. and Farkas, N. and Gede, N. and Vincze, √Å and Bajor, J. and G√≥di, S. and Czimmer, J. and Szab√≥, I. and Ill√©s, A. and Sarl√≥s, P. and H√°gendorn, R. and P√°r, G. and Papp, M. and Vit√°lis, Z. and Kov√°cs, G. and Feh√©r, E. and F√∂ldi, I. and Izb√©ki, F. and Gajd√°n, L. and Fejes, R. and N√©meth, B. C. and T√∂r√∂k, I. and Farkas, H. and Mick…	https://onlinelibrary.wiley.com/doi/pdfdirect/10.1002/ctm2.842?download=true	eng
rayyan-1143491566	To Access the Role of Serum Procalcitonin in Predicting the Severity of Acute Pancreatitis	2017	Kathmandu Univ Med J (KUMJ)	1812-2027	15	57	19-24	Kumar, S. and Jalan, A. and Patowary, B. N. and Bhandari, U.		eng
rayyan-1143491567	Endovascular management of pancreatitis-related hemorrhage: Single-center experience	2020	Journal of Clinical Interventional Radiology ISVIR	2456-4869	4	2	66-72	Kumar, S. and Singh, J. R. and Kumar, M. T. and Nagbhushan, K. N. and Reddy, N. D. and Rao, G. V.	https://www.embase.com/search/results?subaction=viewrecord&id=L633056222&from=export http://dx.doi.org/10.1055/s-0040-1705290	English	10.1055/s-0040-1705290
rayyan-1143491568	Characteristics of 30-Day All-Cause Hospital Readmissions Among Patients with Acute Pancreatitis and Substance Use	2022	Dig Dis Sci	0163-2116	67	12	5500-5510	Kumar, V. and Dolan, R. D. and Yang, A. L. and Jin, D. X. and Banks, P. A. and McNabb-Baltar, J.	https://link.springer.com/article/10.1007/s10620-022-07463-2	eng
rayyan-1143491569	A COMPARATIVE STUDY ON THE HEALTHCARE COSTS AND OUTCOMES IN PATIENTS WITH ACUTE PANCREATITIS TREATED AT THE MINORITY TREATING AND NON-MINORITY TREATING HOSPITALS IN THE UNITED STATES	2021	Gastroenterology	1528-0012 0016-5085	160	6	S-467-S-468	Kumar, V. and Jin, D. X. and Lee, A. A. and Banks, P. A. and McNabb-Baltar, J.	https://www.embase.com/search/results?subaction=viewrecord&id=L2011987470&from=export http://dx.doi.org/10.1016/S0016-5085(21)01825-4	English
rayyan-1143491570	Early discharge of patients with acute pancreatitis to enhanced outpatient care	2018	ANZ J Surg	1445-1433	88	12	1333-1336	Kumar, V. V. and Treacy, P. J. and Li, M. and Dharmawardane, A.	https://onlinelibrary.wiley.com/doi/10.1111/ans.14710	eng
rayyan-1143491571	IMPACT OF COMORBID HEART FAILURE ON MORTALITY AND HEMODYNAMIC COMPLICATIONS AMONG PATIENTS ADMITTED WITH ACUTE PANCREATITIS	2022	Chest	1931-3543 0012-3692	161	6	A519	Kumi, D. and Soon-Shiong, R. and Khanal, S. and Pinzon, V. R. and Kwei-Nsoro, R. and Shrestha, P. and Karki, S. and Nissan, N. and Patel, B.	https://www.embase.com/search/results?subaction=viewrecord&id=L2018661613&from=export http://dx.doi.org/10.1016/j.chest.2022.04.053 https://journal.chestnet.org/article/S0012-3692(22)00795-4/pdf	English	10.1016/j.chest.2022.04.053
rayyan-1143491574	EUS is superior to CT and MRCP in the diagnosis of pancreas divisum	2011	Gastrointestinal Endoscopy	0016-5107	73	4	AB339	Kushnir, V. M. and Wani, S. B. and Hovis, C. E. and Early, D. S. and Jin, D. X. and Mullady, D. and Murad, F. and Jonnalagadda, S. S. and Edmundowicz, S. A. and Azar, R. R.	https://www.embase.com/search/results?subaction=viewrecord&id=L70415086&from=export http://dx.doi.org/10.1016/j.gie.2011.03.717 https://www.giejournal.org/article/S0016-5107(11)00937-0/pdf	English
rayyan-1143491576	Serum Uromodulin Levels in Prediction of Acute Kidney Injury in the Early Phase of Acute Pancreatitis	2017	Molecules	1420-3049	22	6		Ku≈õnierz-Cabala, B. and Gala-B≈ÇƒÖdzi≈Ñska, A. and Mazur-Laskowska, M. and Dumnicka, P. and Sporek, M. and Matuszyk, A. and Gil, K. and Ceranowicz, P. and Walocha, J. and Kucharz, J. and Pƒôdziwiatr, M. and Bartu≈õ, K. and TrƒÖbka, R. and Ku≈∫niewski, M.	https://mdpi-res.com/d_attachment/molecules/molecules-22-00988/article_deploy/molecules-22-00988.pdf?version=1497449590	eng
rayyan-1143491579	Plasma pentraxin 3 concentrations in patients with acute pancreatitis	2013	Clinical Laboratory	1433-6510	59	9	1003-1008	Kusnierz-Cabala, B. and Gurda-Duda, A. and Dumnicka, P. and Panek, J. and Pawlica-Gosiewska, D. and Kulig, J. and Solnica, B.	https://www.embase.com/search/results?subaction=viewrecord&id=L370110946&from=export http://dx.doi.org/10.7754/Clin.Lab.2012.120821	English
rayyan-1143491580	Serum fetuin A concentrations in patients with acute pancreatitis	2010	Clinical Laboratory	1433-6510	56	5	191-195	Ku≈õnierz-Cabala, B. and Gurda-Duda, A. and Panek, J. and Fedak, D. and Dumnicka, P. and Solnica, B. and Kulig, J.	https://www.embase.com/search/results?subaction=viewrecord&id=L358978529&from=export	English
rayyan-1143491585	Predictors and outcomes of moderately severe acute pancreatitis - Evidence to reclassify	2016	Pancreatology	1424-3903	16	6	940-945	Kwong, W. T. and Ondrejkov√°, A. and Vege, S. S.		eng
rayyan-1143491586	Unrecognized necrosis at same admission cholecystectomy for pancreatitis increases organ failure and infected necrosis	2017	Pancreatology	1424-3903	17	1	41-44	Kwong, W. T. and Vege, S. S.		eng
rayyan-1143491587	Predictors and outcomes of moderately severe acute pancreatitis ‚Äì Evidence to reclassify	2016	Pancreatology	1424-3911 1424-3903	16	6	940-945	Kwong, W. T. Y. and Ondrejkov√°, A. and Vege, S. S.	https://www.embase.com/search/results?subaction=viewrecord&id=L613245492&from=export http://dx.doi.org/10.1016/j.pan.2016.08.001	English	10.1016/j.pan.2016.08.001
rayyan-1143491588	Transpancreatic biliary sphincterotomy versus double guidewire in difficult biliary cannulation: a randomized controlled trial	2021	Endoscopy	0013-726x	53	10	1011-1019	Kyl√§np√§√§, L. and Koskensalo, V. and Saarela, A. and Ejstrud, P. and Udd, M. and Lindstr√∂m, O. and Rainio, M. and Tenca, A. and Halttunen, J. and Qvigstad, G. and Arnelo, U. and Fagerstr√∂m, N. and Hauge, T. and Aabakken, L. and Gr√∂nroos, J.	https://www.thieme-connect.de/products/ejournals/pdf/10.1055/a-1327-2025.pdf	eng
rayyan-1143491589	Procalcitonin strip test in the early detection of severe acute pancreatitis	2001	Br J Surg	0007-1323 (Print) 0007-1323	88	2	222-7	Kyl√§np√§√§-B√§ck, M. L. and Takala, A. and Kemppainen, E. and Puolakkainen, P. and Haapiainen, R. and Repo, H.	https://watermark.silverchair.com/bjs397.pdf?token=AQECAHi208BE49Ooan9kkhW_Ercy7Dm3ZL_9Cf3qfKAc485ysgAAA8AwggO8BgkqhkiG9w0BBwagggOtMIIDqQIBADCCA6IGCSqGSIb3DQEHATAeBglghkgBZQMEAS4wEQQMAGKp4NIr-T0jhqfYAgEQgIIDc04YTMsS-VrlSmwdUC2Xhxf6hb6_ewfV2k81FTP9J1DtQ6daGCWKby4euY0pT-MabZRpag8kXv5PU8zBkZYyKXIF7il5lgD0tvepJP9Wj_OkqAzqLVidomwujPmutk5T1N0ON9SwItYo7NBmUtkPjUe5QYPeK_8-TNbbTmfD95CQcaGYehxXvDGWEC6l88Up…	eng
rayyan-1143491592	Impact of hepatitis virus infection on inpatient outcomes of acute pancreatitis: A population-based study	2023	Medicine (Baltimore)	0025-7974 (Print) 0025-7974	102	22	e33952	Lai, H. W. and Hung, H. C. and Lin, C. C.	https://www.ncbi.nlm.nih.gov/pmc/articles/PMC10238054/pdf/medi-102-e33952.pdf	eng
rayyan-1143491593	Atrial fibrillation associated with acute pancreatitis: a retrospective cohort study in Taiwan	2016	J Hepatobiliary Pancreat Sci	1868-6974	23	4	242-7	Lai, S. W. and Lin, C. L. and Liao, K. F.	https://onlinelibrary.wiley.com/doi/10.1002/jhbp.331	eng
rayyan-1143491594	Amiodarone use and risk of acute pancreatitis: A population-based case-control study	2015	Heart Rhythm	1547-5271	12	1	163-6	Lai, S. W. and Lin, C. L. and Liao, K. F. and Lin, C. Y.	https://www.heartrhythmjournal.com/article/S1547-5271(14)00982-5/fulltext	eng
rayyan-1143491595	Basal and postprandial serum concentrations of pancreatic polypeptide in pancreatitis and after pancreaticoduodenectomy	1981	Postgraduate Medical Journal	0032-5473	57	672	617-621	Lamers, C. B. H. W. and Diemel, J. M.	https://www.embase.com/search/results?subaction=viewrecord&id=L11014796&from=export https://www.ncbi.nlm.nih.gov/pmc/articles/PMC2426102/pdf/postmedj00226-0012.pdf	English
rayyan-1143491596	Therapy of acute necrotizing pancreatitis with open packing	1994	Digestive Surgery	0253-4886	11	3	257-260	Lange, J.	https://www.embase.com/search/results?subaction=viewrecord&id=L25205804&from=export http://dx.doi.org/10.1159/000172264 https://karger.com/dsu/article-abstract/11/3-6/257/116766/Therapy-of-Acute-Necrotizing-Pancreatitis-with?redirectedFrom=fulltext	English	10.1159/000172264
rayyan-1143491599	Endoscopic therapy in patients with pancreas divisum and acute pancreatitis: a prospective, randomized, controlled clinical trial	1992	Gastrointestinal endoscopy		38	4	430‚Äê434	Lans, J. I. and Geenen, J. E. and Johanson, J. F. and Hogan, W. J.	https://www.cochranelibrary.com/central/doi/10.1002/central/CN-00086586/full https://www.giejournal.org/article/S0016-5107(92)70471-4/pdf		10.1016/s0016-5107(92)70471-4
rayyan-1143491600	Evidence based management therapy in acute pediatric pancreatitis decrease the length of hospitalization	2021	Journal of Pediatric Gastroenterology and Nutrition	1536-4801	72		320-321	Lasztity, N. and Mosztbacher, D. and Juhasz, F. and Tokody, I. and Teszas, A. and Vass, I. and G√°rdos, L. and Szentesi, A. and Demcs√°k, A. and T√©l, B. and Csosz√°nszki, N. and Tomsits, E. and Hegyi, P. and Parniczky, A.	https://www.embase.com/search/results?subaction=viewrecord&id=L635174934&from=export http://dx.doi.org/10.1097/MPG.0000000000003177	English	10.1097/MPG.0000000000003177
rayyan-1143491601	Use of evidence-based management guidelines improve the outcome of acute pediatric pancreatitis	2020	Pancreatology	1424-3911 1424-3903	20		S71-S72	Lasztity, N. and Mosztbacher, D. and Juh√°sz, F. and Tokody, I. and T√©sz√°s, A. and Vass, I. and G√°rdos, L. and Szentesi, A. and Demcs√°k, A. and T√≥th, A. and T√©l, B. and Csosz√°nszki, N. and Tomsits, E. and Hegyi, P. and P√°rniczky, A.	https://www.embase.com/search/results?subaction=viewrecord&id=L2010229670&from=export http://dx.doi.org/10.1016/j.pan.2020.07.105	English	10.1016/j.pan.2020.07.105
rayyan-1143491602	Evidence-based management therapy in acute pediatric pancreatitis decrease the length of hospitalization	2019	Pancreatology	1424-3911 1424-3903	19		S150-S151	L√°sztity, N. and Mosztbacher, D. and Juh√°sz, M. F. and Tokodi, I. and T√©sz√°s, A. and Ibolya, V. and G√°rdos, L. and Szentesi, A. and Demcs√°k, A. and T√≥th, A. Z. and T√©l, B. and Csocs√°nszki, N. and Tomsits, E. and Hegyi, P. and P√°rniczky, A.	https://www.embase.com/search/results?subaction=viewrecord&id=L2002071274&from=export http://dx.doi.org/10.1016/j.pan.2019.05.404	English	10.1016/j.pan.2019.05.404
rayyan-1143491603	Clinical manifestation of pediatric acute pancreatitis-a prospective multicenter nationwide cohort	2017	Pancreatology	1424-3911	17	3	S121	L√°sztity, N. and P√°rniczky, A. and Mosztbacher, D. and T√≥th, A. Z. and Demcs√°k, A. and Szentesi, A. and Tokodi, I. and Vass, I. and Czelecz, J. and Andorka, C. and Veres, G. and Guthy, I. and Tomsits, E. and G√°rdos, L. and Ila, V. and Hegyi, P.	https://www.embase.com/search/results?subaction=viewrecord&id=L620414905&from=export	English
rayyan-1143491604	Effects of systemic administration of a local anesthetic on pain in acute pancreatitis: A randomized clinical trial	2011	Pancreas	0885-3177 1536-4828	40	5	673-679	Layer, P. and Bronisch, H. J. and Henniges, U. M. and Koop, I. and Kahl, M. and Dignass, A. and Ell, C. and Freitag, M. and Keller, J.	https://www.embase.com/search/results?subaction=viewrecord&id=L51420824&from=export http://dx.doi.org/10.1097/MPA.0b013e318215ad38	English	10.1097/MPA.0b013e318215ad38
rayyan-1143491605	Acute pancreatitis: Interobserver agreement and correlation of CT and MR cholangiopancreatography with outcome	1999	Radiology	0033-8419	211	3	727-735	Lecesne, R. and Taourel, P. and Bret, P. M. and Atri, M. and Reinhold, C.	https://www.embase.com/search/results?subaction=viewrecord&id=L29249472&from=export http://dx.doi.org/10.1148/radiology.211.3.r99jn08727 https://pubs.rsna.org/doi/10.1148/radiology.211.3.r99jn08727?url_ver=Z39.88-2003&rfr_id=ori:rid:crossref.org&rfr_dat=cr_pub%20%200pubmed	English	10.1148/radiology.211.3.r99jn08727
rayyan-1143491606	Variations in amylase isoenzymes and lipase during acute pancreatitis, and in other disorders causing hyperamylasemia	1983	Clinical Chemistry	0009-9147	29	6	1020-1023	Leclerc, P. and Forest, J. C.	https://www.embase.com/search/results?subaction=viewrecord&id=L13106871&from=export http://dx.doi.org/10.1093/clinchem/29.6.1020	English
rayyan-1143491607	Early Feeding in Acute Pancreatitis in Children: A Randomized Controlled Trial	2020	Pediatrics	0031-4005	146	3		Ledder, O. and Duvoisin, G. and Lekar, M. and Lopez, R. N. and Singh, H. and Dehlsen, K. and Lev-Tzion, R. and Orlanski-Meyer, E. and Shteyer, E. and Krishnan, U. and Gupta, N. and Lemberg, D. A. and Cohen, S. and Ooi, C. Y.	https://watermark.silverchair.com/peds_20201149.pdf?token=AQECAHi208BE49Ooan9kkhW_Ercy7Dm3ZL_9Cf3qfKAc485ysgAAAy0wggMpBgkqhkiG9w0BBwagggMaMIIDFgIBADCCAw8GCSqGSIb3DQEHATAeBglghkgBZQMEAS4wEQQMW8rWcAhHlweG5SOIAgEQgIIC4EUxuc1AZets_qo7JWBWVUJvkgNHo85mMeQ1YF_VpUh-XxQeQbMnu5ZKyILe77ithpm3QU8zqiki_pnjwW8aYZjEEKQV_aUIgja7Xfe6ykjzvxcn6F6fpZt0MhBe6hdZiGnestdnmP1lt7X2ImyD6yvasNf-95sH6ly964C5niDn1drrX6BuyBT6_…	eng
rayyan-1143491608	835 LACTATED RINGER'S SOLUTION VERSUS NORMAL SALINE IN THE MANAGEMENT OF ACUTE PANCREATITIS: a DOUBLE-BLIND RANDOMIZED CONTROLLED TRIAL	2020	Gastroenterology		158	6	S‚Äê166	Lee, A. A. and Buitrago, C. and Ko, C. and Hiramoto, B. and Hilson, L. and Tonthat, A. and Furey, C. and Evans, N. and Yeh, J. and Nguyen, S. and et al.	https://www.cochranelibrary.com/central/doi/10.1002/central/CN-02141582/full		10.1016/S0016-5085(20)31105-7
rayyan-1143491609	Impact of fatty liver on severity of acute pancreatitis	2016	United European Gastroenterology Journal	2050-6414	4	5	A186	Lee, I. and Yoon, S. B. and Choi, M. H. and Lee, K. J. and Kim, H. K. and Choi, M.	https://www.embase.com/search/results?subaction=viewrecord&id=L619936102&from=export http://dx.doi.org/10.1177/2050640616663689 https://journals.sagepub.com/doi/pdf/10.1177/2050640616663689?download=true	English
rayyan-1143491610	Factor analysis of recurrent biliary events in long-term follow up of gallstone pancreatitis	2017	J Dig Dis	1751-2972	18	1	40-46	Lee, J. M. and Chung, W. C. and Sung, H. J. and Kim, Y. J. and Youn, G. J. and Jung, Y. D. and Choi, S. and Jeon, E. J.	https://onlinelibrary.wiley.com/doi/10.1111/1751-2980.12436	eng
rayyan-1143491611	Diagnostic value of magnetic resonance cholangiopancreatography to detect bile duct stones in acute biliary pancreatitis	2018	Pancreatology	1424-3903	18	1	22-28	Lee, S. L. and Kim, H. K. and Choi, H. H. and Jeon, B. S. and Kim, T. H. and Choi, J. M. and Ku, Y. M. and Kim, S. W. and Kim, S. S. and Chae, H. S.		eng
rayyan-1143491612	Can wire-guided cannulation prevent post-ERCP pancreatitis? A prospective randomized trial	2009	Gastrointestinal Endoscopy	0016-5107	69	3	444-449	Lee, T. H. and Park, D. H. and Park, J. Y. and Kim, E. O. and Lee, Y. S. and Park, J. H. and Lee, S. H. and Chung, I. K. and Kim, H. S. and Park, S. H. and Kim, S. J.	https://www.embase.com/search/results?subaction=viewrecord&id=L354183265&from=export http://dx.doi.org/10.1016/j.gie.2008.04.064 https://www.giejournal.org/article/S0016-5107(08)01819-1/fulltext	English
rayyan-1143491613	Oral udenafil and aceclofenac for the prevention of post-endoscopic retrograde cholangiopancreatography pancreatitis in high-risk patients: a randomized multicenter study	2015	The Korean journal of internal medicine		30	5	602‚Äê609	Lee, T. Y. and Choi, J. S. and Oh, H. C. and Song, T. J. and Do, J. H. and Cheon, Y. K.	https://www.cochranelibrary.com/central/doi/10.1002/central/CN-01200919/full		10.3904/kjim.2015.30.5.602
rayyan-1143491615	Safety and efficacy of conservative management in acute severe pancreatitis	2006	Chirurgia (Bucur)	1221-9118 (Print) 1221-9118	101	2	135-9	Lefter, L. P. and Dajbog, E. and Scripcariu, V. and Dragomir, C.		eng
rayyan-1143491616	Serum antibodies in human pancreatic disease	1975	Gut	0017-5749	16	5	365-371	Lendrum, R. and Walker, G.	https://www.embase.com/search/results?subaction=viewrecord&id=L6057315&from=export http://dx.doi.org/10.1136/gut.16.5.365 https://gut.bmj.com/content/gutjnl/16/5/365.full.pdf	English
rayyan-1143491617	The hunt for microlithiasis in idiopathic acute recurrent pancreatitis: Should we abandon the search or intensify our efforts?	2002	Gastrointestinal Endoscopy	0016-5107	55	2	286-293	Levy, M. J.	https://www.embase.com/search/results?subaction=viewrecord&id=L41115204&from=export http://dx.doi.org/10.1067/mge.2002.121224 https://www.giejournal.org/article/S0016-5107(02)92020-1/pdf	English	10.1067/mge.2002.121224
rayyan-1143491618	Infections in Acute Pancreatitis: Organisms, Resistance-Patterns and Effect on Mortality	2023	Digestive Diseases and Sciences	1573-2568 0163-2116	68	2	630-643	Li, F. and Zhang, F. and Wan, X. and Wu, K. and Liu, Q. and Qiu, C. and Yin, H. and Lyu, J.	https://www.embase.com/search/results?subaction=viewrecord&id=L2020795815&from=export http://dx.doi.org/10.1007/s10620-022-07793-1 https://link.springer.com/article/10.1007/s10620-022-07793-1	English	10.1007/s10620-022-07793-1
rayyan-1143491622	Validation of the Lung Injury Prediction Score and Early Acute Lung Injury indices in 2 cohorts of patients with acute pancreatitis	2020	Pancreatology	1424-3911 1424-3903	20		S78-S79	Li, L. and Jin, T. and He, W. and Deng, L. and Liu, D. and Zhu, Y. and Lv, N. and Yang, X. and Guo, J. and Shi, N. and Zhu, P. and Martina, R. and Wen, Y. and Liu, T. and Philips, A. and Singh, V. and Sutton, R. and Windsor, J. and Huang, W. and Xia, Q.	https://www.embase.com/search/results?subaction=viewrecord&id=L2010229625&from=export http://dx.doi.org/10.1016/j.pan.2020.07.118	English
rayyan-1143491623	Optimising the measurement of intra-bladder pressure in patients with predicted severe acute pancreatitis	2023	Pancreatology	1424-3911 1424-3903	23	1	18-27	Li, L. and Zhang, X. and Cheng, G. and Wang, D. and Liu, S. and Li, L. and Shi, N. and Jin, T. and Lin, Z. and Deng, L. and Huang, W. and Windsor, J. A. and Li, G. and Xia, Q.	https://www.embase.com/search/results?subaction=viewrecord&id=L2022014027&from=export http://dx.doi.org/10.1016/j.pan.2022.11.007 https://www.sciencedirect.com/science/article/pii/S1424390322007967?via%3Dihub	English
rayyan-1143491624	Comparison of Scoring Systems in Predicting Severity and Prognosis of Hypertriglyceridemia-Induced Acute Pancreatitis	2020	Dig Dis Sci	0163-2116	65	4	1206-1211	Li, M. and Xing, X. K. and Lu, Z. H. and Guo, F. and Su, W. and Lin, Y. J. and Wang, D. H.		eng
rayyan-1143491625	Effect of cluster nursing management combined with early enteral nutrition support on serological indexes and gastrointestinal recovery of patients with severe acute pancreatitis	2020	International Journal of Clinical and Experimental Medicine	1940-5901	13	2	1049-1057	Li, Y. and Li, B.	https://www.embase.com/search/results?subaction=viewrecord&id=L2003914155&from=export	English
rayyan-1143491626	Application of semi-automated ultrasonography on nutritional support for severe acute pancreatitis	2018	Computerized Medical Imaging and Graphics	1879-0771 0895-6111	67		40-44	Li, Y. and Ye, Y. and Yang, M. and Ruan, H. and Yu, Y.	https://www.embase.com/search/results?subaction=viewrecord&id=L2000745395&from=export http://dx.doi.org/10.1016/j.compmedimag.2018.04.006	English
rayyan-1143491627	Predicting acute pancreatitis severity with enhanced computed tomography scans using convolutional neural networks	2023	Sci Rep	2045-2322	13	1	17514	Liang, H. and Wang, M. and Wen, Y. and Du, F. and Jiang, L. and Geng, X. and Tang, L. and Yan, H.	https://www.nature.com/articles/s41598-023-44828-7.pdf	eng
rayyan-1143491628	Intestinal bacterial overgrowth in the early stage of severe acute pancreatitis is associated with acute respiratory distress syndrome	2021	World J Gastroenterol	1007-9327 (Print) 1007-9327	27	15	1643-1654	Liang, X. Y. and Jia, T. X. and Zhang, M.	https://www.ncbi.nlm.nih.gov/pmc/articles/PMC8058650/pdf/WJG-27-1643.pdf	eng
rayyan-1143491629	Comparison of the Development and Prognosis in Patients of Hypertriglyceridemic Pancreatitis with and without Diabetes	2021	Gastroenterol Res Pract	1687-6121 (Print) 1687-6121	2021		8895268	Liao, W. and Niu, X. and Zhang, W. and Liu, X.	https://www.ncbi.nlm.nih.gov/pmc/articles/PMC8677390/pdf/GRP2021-8895268.pdf	eng
rayyan-1143491630	History of high blood pressure as possible risk factor of acute pancreatitis	2021	United European Gastroenterology Journal	2050-6414	9		734-735	Librero Jim√©nez, M. and Abell√°n Alfocea, P. and Valverde L√≥pez, F. and Fern√°ndez-Cano, M. C. and Rosa S√°nchez, C. and Redondo-Cerezo, E.	https://www.embase.com/search/results?subaction=viewrecord&id=L636330260&from=export http://dx.doi.org/10.1002/ueg2.12144 https://onlinelibrary.wiley.com/doi/pdfdirect/10.1002/ueg2.12144?download=true	English	10.1002/ueg2.12144
rayyan-1143491631	Increased frequency of local complications in diabetic patients with acute pancreatitis	2021	United European Gastroenterology Journal	2050-6414	9		735	Librero Jim√©nez, M. and Rosa S√°nchez, C. and Abell√°n Alfocea, P. and Valverde L√≥pez, F. and Fern√°ndez-Cano, M. C. and Redondo-Cerezo, E.	https://www.embase.com/search/results?subaction=viewrecord&id=L636330350&from=export http://dx.doi.org/10.1002/ueg2.12144 https://onlinelibrary.wiley.com/doi/pdfdirect/10.1002/ueg2.12144?download=true	English	10.1002/ueg2.12144
rayyan-1143491632	Pancreas Divisum in Pediatric Acute Recurrent and Chronic Pancreatitis: Report From INSPPIRE	2019	J Clin Gastroenterol	0192-0790 (Print) 0192-0790	53	6	e232-e238	Lin, T. K. and Abu-El-Haija, M. and Nathan, J. D. and Palermo, J. P. and Barth, B. and Bellin, M. and Fishman, D. S. and Freedman, S. D. and Gariepy, C. E. and Giefer, M. J. and Gonska, T. and Heyman, M. B. and Himes, R. and Husain, S. Z. and Liu, Q. and Maqbool, A. and Mascarenhas, M. and McFerron, B. and Morinville, V. D. and Ooi, C. Y. and Perito, E. and Pohl, J. F. and Rhee, S. and Schwarzenb…		eng
rayyan-1143491633	Serum amylase, isoamylase, and lipase in the acute abdomen. Their diagnostic value for acute pancreatitis	1989	J Clin Gastroenterol	0192-0790 (Print) 0192-0790	11	1	47-52	Lin, X. Z. and Wang, S. S. and Tsai, Y. T. and Lee, S. D. and Shiesh, S. C. and Pan, H. B. and Su, C. H. and Lin, C. Y.		eng
rayyan-1143491634	Clinical analysis of the therapeutic effect of plasma exchange on hypertriglyceridemic acute pancreatitis: A retrospective study	2022	Transfusion	0041-1132	62	1	72-81	Lin, Y. and Yu, S. and Wu, X. and Huang, L. and Huang, S. and Huang, Y. and Ding, J. and Li, D.	https://onlinelibrary.wiley.com/doi/pdfdirect/10.1111/trf.16724?download=true	eng
rayyan-1143491636	Immature granulocytes predict severe acute pancreatitis independently of systemic inflammatory response syndrome	2017	Przeglad Gastroenterologiczny	1897-4317 1895-5770	12	2	140-144	Lipi≈Ñski, M. and Rydzewska, G.	https://www.embase.com/search/results?subaction=viewrecord&id=L616836698&from=export http://dx.doi.org/10.5114/pg.2017.68116	English	10.5114/pg.2017.68116
rayyan-1143491637	Urinary neutrophil gelatinase-associated lipocain as a predictor of disease severity and mortality in acute pancreatitis	2012	Pancreatology	1424-3903	12	6	521	Lipinski, M. and Rydzewska-Roso≈Çowska, A. and Rydzewski, A. and Rydzewska, G.	https://www.embase.com/search/results?subaction=viewrecord&id=L70988883&from=export	English
rayyan-1143491638	Smaller portal system vein diameters predict complications and outcome in acute pancreatitis	2018	United European Gastroenterology Journal	2050-6414	6	8	A572	Litjens, G. and Smeets, X. J. N. M. and Da Costa, D. W. and Kievit, W. and Van Santvoort, H. C. and Besselink, M. G. H. and Fockens, P. and Bruno, M. J. and Kolkman, J. J. and Drenth, J. P. H. and Bollen, T. and Geenen, E. J. M.	https://www.embase.com/search/results?subaction=viewrecord&id=L625967824&from=export http://dx.doi.org/10.1177/2050640618792819 https://onlinelibrary.wiley.com/doi/pdfdirect/10.1177/2050640618792819?download=true	English	10.1177/2050640618792819
rayyan-1143491640	Clinical and Genetic Risk Factors for Acute Pancreatitis in Patients With Acute Lymphoblastic Leukemia	2016	J Clin Oncol	0732-183X (Print) 0732-183x	34	18	2133-40	Liu, C. and Yang, W. and Devidas, M. and Cheng, C. and Pei, D. and Smith, C. and Carroll, W. L. and Raetz, E. A. and Bowman, W. P. and Larsen, E. C. and Maloney, K. W. and Martin, P. L. and Mattano, L. A., Jr. and Winick, N. J. and Mardis, E. R. and Fulton, R. S. and Bhojwani, D. and Howard, S. C. and Jeha, S. and Pui, C. H. and Hunger, S. P. and Evans, W. E. and Loh, M. L. and Relling, M. V.	https://www.ncbi.nlm.nih.gov/pmc/articles/PMC4962704/pdf/JCO645812.pdf	eng
rayyan-1143491641	Comparison of early endoscopic ultrasonography and endoscopic retrograde cholangiopancreatography in the management of acute biliary pancreatitis: a prospective randomized study	2005	Clinical gastroenterology and hepatology		3	12	1238‚Äê1244	Liu, C. L. and Fan, S. T. and Lo, C. M. and Tso, W. K. and Wong, Y. and Poon, R. T. and Lam, C. M. and Wong, B. C. and Wong, J.	https://www.cochranelibrary.com/central/doi/10.1002/central/CN-00553642/full https://www.cghjournal.org/article/S1542-3565(05)00619-1/pdf		10.1016/s1542-3565(05)00619-1
rayyan-1143491642	EUS for detection of occult cholelithiasis in patients with idiopathic pancreatitis	2000	Gastrointestinal Endoscopy	0016-5107	51	1	28-32	Liu, C. L. and Lo, C. M. and Chan, J. K. F. and Poon, R. T. P. and Fan, S. T.	https://www.embase.com/search/results?subaction=viewrecord&id=L30051606&from=export http://dx.doi.org/10.1016/S0016-5107(00)70382-8 https://www.giejournal.org/article/S0016-5107(00)70382-8/fulltext	English
rayyan-1143491644	Effects of probiotics combined with early enteral nutrition on intestinal flora and intestinal mucosal barrier function in SAP patients	2020	Basic & clinical pharmacology & toxicology		127		308‚Äê309	Liu, H. and Ping, G. and Jiang, C. and Tian, P.	https://www.cochranelibrary.com/central/doi/10.1002/central/CN-02243890/full https://onlinelibrary.wiley.com/doi/pdfdirect/10.1111/bcpt.13494?download=true		10.1111/bcpt.13494
rayyan-1143491645	Efficacy of early application of enteral nutrition combined with probiotics in treatment of severe acute pancreatitis	2015	World Chinese Journal of Digestology	1009-3079	23	36	5875-5881	Liu, N. and Guo, W. Q. and Pan, M. Y.	https://www.embase.com/search/results?subaction=viewrecord&id=L607410008&from=export http://dx.doi.org/10.11569/wcjd.v23.i36.5875	Chinese	10.11569/wcjd.v23.i36.5875
rayyan-1143491646	Phospholipase A2 as a point of care alternative to serum amylase and pancreatic lipase	2016	Nanoscale	2040-3364	8	23	11834-9	Liu, N. J. and Chapman, R. and Lin, Y. and Bentham, A. and Tyreman, M. and Philips, N. and Khan, S. A. and Stevens, M. M.		eng
rayyan-1143491647	Prss1 mutations and age of onset predict rapid progression from acute recurrent to chronic pancreatitis in childhood	2017	Journal of Pediatric Gastroenterology and Nutrition	1536-4801	65		S331-S332	Liu, Q. and Abu-El-Haija, M. and Husain, S. and Zimmerman, B. and Barth, B. and Bellin, M. and Fishman, D. and Freedman, S. and Gariepy, C. and Giefer, M. and Gonska, T. and Heyman, M. and Himes, R. and Lin, T. and Lowe, M. and Maqbool, A. and Mascarenhas, M. and Morinville, V. and Perito, E. and Piccoli, D. and Palermo, J. and Rhee, S. and Pohl, J. and Schwarzenberg, S. and Shah, U. and Troendle…	https://www.embase.com/search/results?subaction=viewrecord&id=L619609504&from=export http://dx.doi.org/10.1097/MPG.0000000000001805	English
rayyan-1143491649	Risk Factors for Rapid Progression From Acute Recurrent to Chronic Pancreatitis in Children: Report From INSPPIRE	2019	J Pediatr Gastroenterol Nutr	0277-2116 (Print) 0277-2116	69	2	206-211	Liu, Q. Y. and Abu-El-Haija, M. and Husain, S. Z. and Barth, B. and Bellin, M. and Fishman, D. S. and Freedman, S. D. and Gariepy, C. E. and Giefer, M. J. and Gonska, T. and Heyman, M. B. and Himes, R. and Lin, T. K. and Maqbool, A. and Mascarenhas, M. and McFerron, B. A. and Morinville, V. D. and Nathan, J. D. and Ooi, C. Y. and Perito, E. R. and Pohl, J. F. and Rhee, S. and Schwarzenberg, S. J.…		eng
rayyan-1143491651	Elevated circulating histones associate with multiple organ dysfunction syndromes in acute pancreatitis	2016	Pancreas	1536-4828	45	10	1520	Liu, T. and Huang, W. and Abrams, S. and Wang, L. and Szatmary, P. and Alhamdi, Y. and Lin, Z. Q. and Welters, I. and Wang, G. and Toh, C. H. and Sutton, R.	https://www.embase.com/search/results?subaction=viewrecord&id=L612983585&from=export http://dx.doi.org/10.1097/MPA.000000000000071	English
rayyan-1143491652	Systemic Immune-Inflammation Index (SII) Can Be an Early Indicator for Predicting the Severity of Acute Pancreatitis: A Retrospective Study	2021	Int J Gen Med	1178-7074 (Print) 1178-7074	14		9483-9489	Liu, X. and Guan, G. and Cui, X. and Liu, Y. and Liu, Y. and Luo, F.	https://www.ncbi.nlm.nih.gov/pmc/articles/PMC8689009/pdf/ijgm-14-9483.pdf	eng
rayyan-1143491655	Acute renal failure as a complication of acute pancreatitis	1996	Renal Failure	0886-022X	18	4	629-633	Ljutiƒá, D. and Piploviƒá-Vukoviƒá, T. and Raos, V. and Andrews, P.	https://www.embase.com/search/results?subaction=viewrecord&id=L26295946&from=export http://dx.doi.org/10.3109/08860229609047687	English	10.3109/08860229609047687
rayyan-1143491656	Correlation of Serum and Ascitic Fluid Soluble Form Urokinase Plasminogen Activator Receptor Levels with Patient Complications, Disease Severity, Inflammatory Markers, and Prognosis in Patients with Severe Acute Pancreatitis	2019	Pancreas	1536-4828 0885-3177	48	3	335-342	Long, D. and Wang, Y. and Wang, H. and Wu, X. and Yu, L.	https://www.embase.com/search/results?subaction=viewrecord&id=L626871974&from=export http://dx.doi.org/10.1097/MPA.0000000000001247	English
rayyan-1143491657	The changing incidence of acute pancreatitis in children: A single-institution perspective	2002	Journal of Pediatrics	0022-3476	140	5	622-624	Lopez, M. J.	https://www.embase.com/search/results?subaction=viewrecord&id=L34666737&from=export http://dx.doi.org/10.1067/mpd.2002.123880 https://www.jpeds.com/article/S0022-3476(02)80599-6/fulltext	English	10.1067/mpd.2002.123880
rayyan-1143491658	Calcitonin stimulation testing and the risk of pancreatitis	2014	Langenbeck's Archives of Surgery	1435-2443	399	8	1087	Lorenz, K. and Abuazab, M. and Sekulla, C. and Dralle, H.	https://www.embase.com/search/results?subaction=viewrecord&id=L71807256&from=export http://dx.doi.org/10.1007/s00423-014-1251-1	English
rayyan-1143491660	Mortality from acute pancreatitis. Late septic deaths can be avoided but some early deaths still occur	1999	Int J Pancreatol	0169-4197 (Print) 0169-4197	25	2	103-6	Lowham, A. and Lavelle, J. and Leese, T.		eng
rayyan-1143491661	Analysis of Patients with Alcohol Dependence Treated in Silesian Intensive Care Units	2022	Int J Environ Res Public Health	1661-7827 (Print) 1660-4601	19	10		≈Åowicka-Smolarek, M. and Kokoszka-Bargie≈Ç, I. and Knapik, M. and ≈ömietanka, K. and Dyrda, P. and Mo≈ºd≈ºe≈Ñ, M. and Kurczab, M. and Borkowski, J. and Knapik, P.	https://www.mdpi.com/1660-4601/19/10/5914	eng
rayyan-1143491662	Role of enteral ebselen and ethylhydroxyethyl cellulose in pancreatitis-associated multiple-organ dysfunction in humans	2008	Journal of organ dysfunction		4	1	43‚Äê50	Lu, H. G. and Shi, Y. B. and Zhao, L. M. and Bai, C. and Wang, X.	https://www.cochranelibrary.com/central/doi/10.1002/central/CN-00707681/full		10.1080/17471060701486209
rayyan-1143491664	Timing, distribution, and microbiology of infectious complications after necrotizing pancreatitis	2019	World J Gastroenterol	1007-9327 (Print) 1007-9327	25	34	5162-5173	Lu, J. D. and Cao, F. and Ding, Y. X. and Wu, Y. D. and Guo, Y. L. and Li, F.		eng
rayyan-1143491666	Treatment and Prevention of Intraabdominal Bleeding in Necrotizing Pancreatitis Patients Treated With a Step-Up Approach	2022	Pancreas	1536-4828 0885-3177	51	5	516-522	Luckhurst, C. M. and El Hechi, M. and Maurer, L. R. and Yamada, K. and Krishnan, K. and Castillo, C. F. D. and Lillemoe, K. D. and Fagenholz, P. J.	https://www.embase.com/search/results?subaction=viewrecord&id=L2019823883&from=export http://dx.doi.org/10.1097/MPA.0000000000002067	English
rayyan-1143491667	Pleuropulmonary pathologies in the early phase of acute pancreatitis correlate with disease severity	2022	PLoS One	1932-6203	17	2	e0263739	Luiken, I. and Eisenmann, S. and Garbe, J. and Sternby, H. and Verdonk, R. C. and Dimova, A. and Ignatavicius, P. and Ilzarbe, L. and Koiva, P. and Penttil√§, A. K. and Regn√©r, S. and Dober, J. and Wohlgemuth, W. A. and Brill, R. and Michl, P. and Rosendahl, J. and Damm, M.		eng
rayyan-1143491669	Urinary 1H-NMR metabolomics can distinguish pancreatitis patients from healthy controls	2013	Journal of the Pancreas	1590-8577	14	2	161-170	Lusczek, E. R. and Paulo, J. A. and Saltzman, J. R. and Kadiyala, V. and Banks, P. A. and Beilman, G. and Conwell, D. L.	https://www.embase.com/search/results?subaction=viewrecord&id=L368534927&from=export	English
rayyan-1143491670	A Comparison of Machine Learning Methods and Conventional Logistic Regression for the Prediction of In-Hospital Mortality in Acute Biliary Pancreatitis	2022	Pancreas	0885-3177	51	10	1292-1299	Luthra, A. K. and Porter, K. and Hinton, A. and Chao, W. L. and Papachristou, G. I. and Conwell, D. L. and Krishna, S. G.		eng
rayyan-1143491671	Non-Alcoholic Fatty Liver Disease (NAFLD) Is an Independent Risk Factor for Developing New-Onset Diabetes After Acute Pancreatitis: A Multicenter Retrospective Cohort Study in Chinese Population	2022	Frontiers in Endocrinology	1664-2392	13			Lv, Y. and Zhang, J. and Yang, T. and Sun, J. and Hou, J. and Chen, Z. and Yu, X. and Yuan, X. and Lu, X. and Xie, T. and Yu, T. and Su, X. and Liu, G. and Zhang, C. and Li, L.	https://www.embase.com/search/results?subaction=viewrecord&id=L2017784220&from=export http://dx.doi.org/10.3389/fendo.2022.903731	English	10.3389/fendo.2022.903731
rayyan-1143491672	Persistent early organ failure: Defining the high-risk group of patients with severe acute pancreatitis?	2008	Pancreas	0885-3177	36	3	249-254	Lytras, D. and Manes, K. and Triantopoulou, C. and Paraskeva, C. and Delis, S. and Avgerinos, C. and Dervenis, C.	https://www.embase.com/search/results?subaction=viewrecord&id=L351440928&from=export http://dx.doi.org/10.1097/MPA.0b013e31815acb2c	English
rayyan-1143491673	Risk factors associated with biliary pancreatitis in children	2012	Journal of Pediatric Gastroenterology and Nutrition	0277-2116 1536-4801	54	5	651-656	Ma, M. H. and Bai, H. X. and Park, A. J. and Latif, S. U. and Mistry, P. K. and Pashankar, D. and Northrup, V. S. and Bhandari, V. and Husain, S. Z.	https://www.embase.com/search/results?subaction=viewrecord&id=L51667953&from=export http://dx.doi.org/10.1097/MPG.0b013e31823a897d https://www.ncbi.nlm.nih.gov/pmc/articles/PMC3626418/pdf/nihms366331.pdf	English	10.1097/MPG.0b013e31823a897d
rayyan-1143491674	Biliary Stricture After Necrotizing Pancreatitis: An Underappreciated Challenge	2022	Annals of Surgery	1528-1140 0003-4932	276	1	167-172	Maatman, T. K. and Ceppa, E. P. and Fogel, E. L. and Easier, J. J. and Gromski, M. A. and House, M. G. and Nakeeb, A. and Schmidt, C. M. and Sherman, S. and Zyromski, N. J.	https://www.embase.com/search/results?subaction=viewrecord&id=L2019042588&from=export http://dx.doi.org/10.1097/SLA.0000000000004470 https://www.ncbi.nlm.nih.gov/pmc/articles/PMC10157776/	English
rayyan-1143491675	Disconnected Pancreatic Duct Syndrome: Spectrum of Operative Management	2020	Journal of Surgical Research	1095-8673 0022-4804	247		297-303	Maatman, T. K. and Roch, A. M. and Lewellen, K. A. and Heimberger, M. A. and Ceppa, E. P. and House, M. G. and Nakeeb, A. and Schmidt, C. M. and Zyromski, N. J.	https://www.embase.com/search/results?subaction=viewrecord&id=L2003614858&from=export http://dx.doi.org/10.1016/j.jss.2019.09.068	English	10.1016/j.jss.2019.09.068
rayyan-1143491676	MORTALITY IN PATIENTS WITH ACUTE PANCREATITIS (AP) AND PERSISTENT ORGAN FAILURE (POF) DEPENDS ON NUMBER, TYPE, AND SEQUENCE OF ORGANS AFFECTED	2020	Gastroenterology	1528-0012 0016-5085	158	6	S-327-S-328	Machicado, J. and Gougol, A. and Paragomi, P. and Pothoulakis, I. and Gao, X. and Tan, X. and Tang, G. and Talukdar, R. and Kochhar, R. and Goenka, M. K. and Gulla, A. and Gonzalez, J. A. and Singh, V. and Bigado, M. F. and Stevens, T. and Barbu, S. T. and Nawaz, H. and Gutierrez, S. C. and Zarnescu, N. and Capurso, G. and Easler, J. J. and Triantafyllou, K. and Luna, M. P. and Thakkar, S. and Oc…	https://www.embase.com/search/results?subaction=viewrecord&id=L2005915285&from=export http://dx.doi.org/10.1016/S0016-5085(20)31519-5	English	10.1016/S0016-5085(20)31519-5
rayyan-1143491677	Practice Patterns and Utilization of Tube Feedings in Acute Pancreatitis Patients at a Large US Referral Center	2018	Pancreas	1536-4828 0885-3177	47	9	1150-1155	MacHicado, J. D. and Gougol, A. and Paragomi, P. and O'Keefe, S. J. and Lee, K. and Slivka, A. and Whitcomb, D. C. and Yadav, D. and Papachristou, G. I.	https://www.embase.com/search/results?subaction=viewrecord&id=L624020107&from=export http://dx.doi.org/10.1097/MPA.0000000000001141	English	10.1097/MPA.0000000000001141
rayyan-1143491678	Endoscopic sphincterotomy by using pure-cut electrosurgical current and the risk of post-ERCP pancreatitis: A prospective randomized trial	2004	Gastrointestinal Endoscopy	0016-5107	60	4	551-556	MacIntosh, D. G. and Love, J. and Abraham, N. S.	https://www.embase.com/search/results?subaction=viewrecord&id=L39311537&from=export http://dx.doi.org/10.1016/S0016-5107(04)01917-0	English
rayyan-1143491679	Prophylactic pancreas stenting followed by needle-knife fistulotomy in patients with sphincter of Oddi dysfunction and difficult cannulation: new method to prevent post-ERCP pancreatitis	2009	Digestive endoscopy		21	1	8‚Äê13	Madacsy, L. and Kurucsai, G. and Fejes, R. and Szekely, A. and Szekely, I.	https://www.cochranelibrary.com/central/doi/10.1002/central/CN-00691168/full		10.1111/j.1443-1661.2008.00819.x
rayyan-1143491681	HIGH READMISSION RATE IN NECROTISING PANCREATITIS: QUALITY INDEX OR NATURAL HISTORY OF DISEASE?	2018	Gastroenterology	1528-0012 0016-5085	154	6	S-1330	Mahajan, S. and Maatman, T. and Schmidt, C. and Ceppa, E. P. and House, M. G. and Zyromski, N. J.	https://www.embase.com/search/results?subaction=viewrecord&id=L2000756215&from=export http://dx.doi.org/10.1016/S0016-5085(18)34350-6	English
rayyan-1143491682	Incidence and clinical associations of childhood acute pancreatitis	2016	Pediatrics	1098-4275 0031-4005	138	3		Majbar, A. A. and Cusick, E. and Johnson, P. and Lynn, R. M. and Hunt, L. P. and Shield, J. P. H.	https://www.embase.com/search/results?subaction=viewrecord&id=L612045290&from=export http://dx.doi.org/10.1542/peds.2016-1198	English
rayyan-1143491683	Autoimmune Pancreatitis	2017	Dig Dis Sci	0163-2116	62	7	1762-1769	Majumder, S. and Takahashi, N. and Chari, S. T.	https://link.springer.com/article/10.1007/s10620-017-4541-y	eng
rayyan-1143491684	The role of magnetic resonance cholangiography in the management of patients with gallstone pancreatitis	2005	Annals of Surgery	0003-4932	241	1	119-124	Makary, M. A. and Duncan, M. D. and Harmon, J. W. and Freeswick, P. D. and Bender, J. S. and Bohlman, M. and Magnuson, T. H.	https://www.embase.com/search/results?subaction=viewrecord&id=L40041000&from=export http://dx.doi.org/10.1097/01.sla.0000149509.77666.94 https://www.ncbi.nlm.nih.gov/pmc/articles/PMC1356854/pdf/20050100s00016p119.pdf	English
rayyan-1143491685	Pancreatitis in systemic lupus erythematosus	2009	Arthritis and Rheumatism	0004-3591	60		285	Makol, A. and Petri, M. A.	https://www.embase.com/search/results?subaction=viewrecord&id=L70374162&from=export http://dx.doi.org/10.1002/art.25368	English	10.1002/art.25368
rayyan-1143491686	Enteral nutrition in acute pancreatitis: Nasogastric or nasojejunal?	2012	Pancreatology	1424-3903	12	3	e18	Malde, D. J. and Arab, T. and Suppiah, A. and Aldouri, A. and Menon, K. and Smith, A. M.	https://www.embase.com/search/results?subaction=viewrecord&id=L70819447&from=export	English
rayyan-1143491687	Outcome of minimally invasive pancreatic necrosectomy without irrigation	2012	HPB	1365-182X	14		670-671	Malde, D. J. and Raza, S. S. and Khan, N. and Aldouri, A. and Smith, A. M.	https://www.embase.com/search/results?subaction=viewrecord&id=L70819151&from=export http://dx.doi.org/10.1111/j.1477-2574.2012.00512.x	English	10.1111/j.1477-2574.2012.00512.x
rayyan-1143491688	Is the hospital course in hypertriglyceridemia-induced pancreatitis (HIP) different from that of gallstone pancreatitis (GSP)?	2011	Gastroenterology	0016-5085	140	5	S380-S381	Malhotra, A. and Shah, A. M. and Tilluckdharry, N. and Karki, A. and Enriquez, Y. and Baddoura, W.	https://www.embase.com/search/results?subaction=viewrecord&id=L70410861&from=export http://dx.doi.org/10.1016/S0016-5085(11)61558-8	English
rayyan-1143491690	[Improvement of acute destructive pancreatitis management]	2021	Khirurgiia (Mosk)	0023-1207 (Print) 0023-1207		4	34-38	Malkov, I. S. and Zainutdinov, A. M. and Khamzin, II and Makarov, D. V. and Khalilov, K. M. and Gubaev, R. F.		rus
rayyan-1143491691	Arterial pseudoaneurysms in acute and chronic pancreatitis: Clinical profile and outcome	2019	JGH Open	2397-9070	3	2	126-132	Mallick, B. and Malik, S. and Gupta, P. and Gorsi, U. and Kochhar, S. and Gupta, V. and Yadav, T. D. and Dhaka, N. and Sinha, S. K. and Kochhar, R.	https://www.embase.com/search/results?subaction=viewrecord&id=L625668501&from=export http://dx.doi.org/10.1002/jgh3.12116 https://onlinelibrary.wiley.com/doi/pdfdirect/10.1002/jgh3.12116?download=true	English
rayyan-1143491692	A local case series of fully covered self-expanding metal biliary stent insertion and the incidence of acute pancreatitis	2019	Journal of Gastroenterology and Hepatology	1440-1746 0815-9319	34		2024-06-05	Malouf, B. and Bradbear, J. and Ermerak, G. and Maqboul, N. and St John, A. and Huelsen, A. and Hourigan, L.	https://www.embase.com/search/results?subaction=viewrecord&id=L629456318&from=export http://dx.doi.org/10.1111/jgh.14796	English	10.1111/jgh.14796
rayyan-1143491693	Efficacy of postprocedure administration of gabexate mesylate in the prevention of post-ERCP pancreatitis: a randomized, controlled, multicenter study	2007	Gastrointestinal Endoscopy	0016-5107	65	7	982-987	Manes, G. and Ardizzone, S. and Lombardi, G. and Uomo, G. and Pieramico, O. and Porro, G. B.	https://www.embase.com/search/results?subaction=viewrecord&id=L46783824&from=export http://dx.doi.org/10.1016/j.gie.2007.02.055	English	10.1016/j.gie.2007.02.055
rayyan-1143491694	Multicentre audit of death from acute pancreatitis	1994	Br J Surg	0007-1323 (Print) 0007-1323	81	6	890-3	Mann, D. V. and Hershman, M. J. and Hittinger, R. and Glazer, G.		eng
rayyan-1143491695	Soluble thrombomodulin plasma levels are an early indication of a lethal course in human acute pancreatitis	2002	Surgery	0039-6060	131	4	424-432	Mantke, R. and Pross, M. and Kunz, D. and Ebert, M. and Kahl, S. and Peters, B. and Malfertheiner, P. and Lippert, H. and Schulz, H. U.	https://www.embase.com/search/results?subaction=viewrecord&id=L34289733&from=export http://dx.doi.org/10.1067/msy.2002.122379 https://www.surgjournal.com/article/S0039-6060(02)67862-6/fulltext	English
rayyan-1143491696	Post-pancreatectomy Acute Pancreatitis in Distal Pancreatectomies - a Rare Bird According to the New Definition	2023	J Gastrointest Surg	1091-255X (Print) 1091-255x	27	8	1640-1649	Marcus, H. and Nikolaos, K. and Patrik, L. and Oskar, S. and Stefan, L. and Stefan, G. and Ernesto, S. and Poya, G.	https://www.ncbi.nlm.nih.gov/pmc/articles/PMC10412659/pdf/11605_2023_Article_5721.pdf	eng
rayyan-1143491697	Decreases in Paraoxonase-1 Activities Promote a Pro-inflammatory Effect of Lipids Peroxidation Products in Non-smoking and Smoking Patients with Acute Pancreatitis	2018	Int J Med Sci	1449-1907	15	14	1619-1630	Marek, G. and ≈öciskalska, M. and Grzebieniak, Z. and Milnerowicz, H.	https://www.ncbi.nlm.nih.gov/pmc/articles/PMC6299411/pdf/ijmsv15p1619.pdf	eng
rayyan-1143491698	Diagnostic yield of ERCP and secretin-enhanced MRCP and EUS in patients with acute recurrent pancreatitis of unknown aetiology	2009	Dig Liver Dis	1590-8658	41	10	753-8	Mariani, A. and Arcidiacono, P. G. and Curioni, S. and Giussani, A. and Testoni, P. A.		eng
rayyan-1143491699	Secretin MRCP and endoscopic pancreatic manometry in the evaluation of sphincter of Oddi function: A comparative pilot study in patients with idiopathic recurrent pancreatitis	2003	Gastrointestinal Endoscopy	0016-5107	58	6	847-852	Mariani, A. and Curioni, S. and Zanello, A. and Passaretti, S. and Masci, E. and Rossi, M. and Del Maschio, A. and Testoni, P. A.	https://www.embase.com/search/results?subaction=viewrecord&id=L37521653&from=export http://dx.doi.org/10.1016/S0016-5107(03)02303-4 https://www.giejournal.org/article/S0016-5107(03)02303-4/fulltext	English
rayyan-1143491701	Comparative effectiveness of aggressive intravenous fluid resuscitation with lactated Ringer‚Äôs solution and rectal indomethacin therapy in the prevention of pancreatitis after endoscopic retrograde cholangiopancreatography: A double blind randomised controlled clinical trial	2017	Przeglad Gastroenterologiczny	1897-4317 1895-5770	12	4	271-276	Masjedizadeh, A. and Fathizadeh, P. and Aghamohamadi, N.	https://www.embase.com/search/results?subaction=viewrecord&id=L619941322&from=export http://dx.doi.org/10.5114/pg.2017.72102 https://www.ncbi.nlm.nih.gov/pmc/articles/PMC5771451/pdf/PG-12-31244.pdf	English
rayyan-1143491702	To evaluate topical intraductal lidocaine in the pancreatic duct for prevention of post-ERCP pancreatitis (PEP)	2014	Gastroenterology		146	5	S‚Äê618	Mathew, A. and Beshir, H. and Peiffer, L. and Sharzehi, K. and Davila, R. E. and Dye, C. E. and Moyer, M. T. and Pooran, N. and McGarrity, T. J.	https://www.cochranelibrary.com/central/doi/10.1002/central/CN-01061177/full
rayyan-1143491703	Risk of pancreatitis after endoscopic retrograde cholangiopancreatography and endoscopic biliary drainage	2009	HPB	1365-182X 1477-2574	11	3	222-228	Matsubayashi, H. and Fukutomi, A. and Kanemoto, H. and Maeda, A. and Matsunaga, K. and Uesaka, K. and Otake, Y. and Hasuike, N. and Yamaguchi, Y. and Ikehara, H. and Takizawa, K. and Yamazaki, K. and Ono, H.	https://www.embase.com/search/results?subaction=viewrecord&id=L354714381&from=export http://dx.doi.org/10.1111/j.1477-2574.2009.00020.x https://www.hpbonline.org/article/S1365-182X(15)30151-9/pdf	English
rayyan-1143491704	Risk of gallstone-related complications in necrotizing pancreatitis patients treated with a step-up approach: The experience of two tertiary care centers	2021	Surgery (United States)	1532-7361 0039-6060	169	5	1086-1092	Maurer, L. R. and Maatman, T. K. and Luckhurst, C. M. and Horvath, K. D. and Zyromski, N. J. and Fagenholz, P. J.	https://www.embase.com/search/results?subaction=viewrecord&id=L2010332252&from=export http://dx.doi.org/10.1016/j.surg.2020.11.002	English	10.1016/j.surg.2020.11.002
rayyan-1143491705	Electrocardiographic changes in acute pancreatitis	1982	South Med J	0038-4348 (Print) 0038-4348	75	3	317-20	Mautner, R. K. and Siegel, L. A. and Giles, T. D. and Kayser, J.		eng
rayyan-1143491706	Inflammatory mediators in human acute pancreatitis: Clinical and pathophysiological implications	2000	Gut	0017-5749	47	4	546-552	Mayer, J. and Rau, B. and Gansauge, F. and Beger, H. G.	https://www.embase.com/search/results?subaction=viewrecord&id=L30725411&from=export http://dx.doi.org/10.1136/gut.47.4.546 https://gut.bmj.com/content/gutjnl/47/4/546.full.pdf	English
rayyan-1143491707	The optimal calculation formula for glomerular filtration rate estimation in patients with acute kidney injury in the early course of acute pancreatitis	2019	Clinica Chimica Acta	1873-3492 0009-8981	493		S482	Mazur-Laskowska, M. and Dumnicka, P. and Ku≈õnierz-Cabala, B. and Kielar, M. and Sporek, M. and Ku≈∫niewski, M.	https://www.embase.com/search/results?subaction=viewrecord&id=L2001801635&from=export http://dx.doi.org/10.1016/j.cca.2019.03.1017	English
rayyan-1143491708	Preliminary experience with endoscopic stent placement in benign pancreatic diseases	1988	Gastrointestinal Endoscopy	0016-5107	34	1	16-18	McCarthy, J. and Geenen, J. E. and Hogan, W. J.	https://www.embase.com/search/results?subaction=viewrecord&id=L18063233&from=export http://dx.doi.org/10.1016/S0016-5107(88)71222-5	English	10.1016/S0016-5107(88)71222-5
rayyan-1143491709	Opioid analgesia in necrotizing pancreatitis: Incidence and timing of a hidden crisis	2023	American Journal of Surgery	1879-1883 0002-9610	225	5	927-930	McGuire, S. P. and Anderson, M. P. and Maatman, T. K. and Roch, A. M. and Butler, J. R. and Ceppa, E. P. and House, M. G. and Nakeeb, A. and Nguyen, T. K. and Schmidt, C. M. and Zyromski, N. J.	https://www.embase.com/search/results?subaction=viewrecord&id=L2022790975&from=export http://dx.doi.org/10.1016/j.amjsurg.2022.11.039	English	10.1016/j.amjsurg.2022.11.039
rayyan-1143491710	Obesity Worsens Local and Systemic Complications of Necrotizing Pancreatitis and Prolongs Disease Course	2022	J Gastrointest Surg	1091-255x	26	10	2128-2135	McGuire, S. P. and Keller, S. L. and Maatman, T. K. and Lewellen, K. A. and Ceppa, E. P. and House, M. G. and Nakeeb, A. and Nguyen, T. K. and Quigley, S. N. and Schmidt, C. M. and Zyromski, N. J.	https://link.springer.com/article/10.1007/s11605-022-05383-0	eng
rayyan-1143491711	A population-based assessment of the burden of acute pancreatitis in the United States	2014	Pancreas	1536-4828 0885-3177	43	5	687-691	McNabb-Baltar, J. and Ravi, P. and Isabwe, G. A. and Suleiman, S. L. and Yaghoobi, M. and Trinh, Q. D. and Banks, P. A.	https://www.embase.com/search/results?subaction=viewrecord&id=L53083831&from=export http://dx.doi.org/10.1097/MPA.0000000000000123	English
rayyan-1143491713	Outcomes of Acute Pancreatitis in Patients with Heart Failure: Insights from the Nationwide Inpatient Sample	2019	Journal of Cardiac Failure	1532-8414 1071-9164	25	8	S57-S58	Mehta, H. and Shah, I. and Pahuja, M. and Amin, S. and Bhurwal, A. and Moni, S. and Hawthorne, K.	https://www.embase.com/search/results?subaction=viewrecord&id=L2002535950&from=export http://dx.doi.org/10.1016/j.cardfail.2019.07.161	English	10.1016/j.cardfail.2019.07.161
rayyan-1143491714	Severe pancreatitis is rare in pediatric patients: Results from a retrospective review	2018	Journal of Pediatric Gastroenterology and Nutrition	1536-4801	67		S255	Mehta, M. and Baldwin, C. and Sathe, M. and Troendle, D.	https://www.embase.com/search/results?subaction=viewrecord&id=L625227858&from=export http://dx.doi.org/10.1097/MPG.0000000000002164	English
rayyan-1143491715	CT features and diagnosis and treatment of emphysema pancreatitis	2021	Chinese Journal of Digestive Surgery	1673-9752	20	6	701-707	Mei, W. and Cao, F. and Ding, Y. and Jia, Y. and Lu, J. and Wang, S. and Jiang, Z. and Li, F.	https://www.embase.com/search/results?subaction=viewrecord&id=L2013736738&from=export http://dx.doi.org/10.3760/cma.j.cn115610-20210511-00221	Chinese
rayyan-1143491716	Surgical treatment of acute pancreatitis: Tactics, techniques, and results	1981	World Journal of Surgery	0364-2313	5	3	393-400	Mercadier, M.	https://www.embase.com/search/results?subaction=viewrecord&id=L11005338&from=export http://dx.doi.org/10.1007/BF01658011 https://link.springer.com/article/10.1007/BF01658011	English	10.1007/BF01658011
rayyan-1143491717	Complementary ultrasound-and endoscopy-guided treatment of pancreatic abscesses and infecteds necroses-results of a large unicenter consecutive patient cohort study (n=180)	2013	Gastrointestinal Endoscopy	0016-5107	77	5	AB522-AB523	Meyer, F. and Fueldner, F. and Will, U.	https://www.embase.com/search/results?subaction=viewrecord&id=L71112816&from=export	English
rayyan-1143491720	Early Phase of Chronic Pancreatitis: Results of the First 20 Months of the GOULASH-PLUS Clinical Study	2020	Pancreatology	1424-3911 1424-3903	20		S29	Mik√≥, A. and Kat√≥, D. and Lillik, V. and Gajd√°n, L. and Papp, M. and F√∂ldi, I. and B√≥dis, B. and Faluhelyi, N. and Sarl√≥s, P. and Vincze, √é and Szepes, Z. and Elsayed, G. and Mosler, P. and ErSs, B. and Czak√≥, L. and Hegyi, P.	https://www.embase.com/search/results?subaction=viewrecord&id=L2010229403&from=export http://dx.doi.org/10.1016/j.pan.2020.07.024	English
rayyan-1143491722	Red Distribution Width (RDW) and ferritin as prognostic factors in acute pancreatitis	2010	Pancreatology	1424-3903	10	2	351	Milic, S. and Mikolasevic, I. and Poropat, G. and Radic, M. and Franjic, N. and Stimac, D.	https://www.embase.com/search/results?subaction=viewrecord&id=L70472879&from=export http://dx.doi.org/10.1159/000314328	English	10.1159/000314328
rayyan-1143491723	353 An Open-Label, Dose-Response Study of CM4620-Injectable Emulsion in Emergency Department Patients With Acute Pancreatitis	2019	Annals of Emergency Medicine	1097-6760 0196-0644	74	4	S138-S139	Miller, J. and Bruen, C. and Wilburn, J. and Mackey, C. and Prekker, M. and Chan, P. and Peacock, W. F. and Stauderman, K. and Dunn, M. and Hebbar, S.	https://www.embase.com/search/results?subaction=viewrecord&id=L2003124911&from=export http://dx.doi.org/10.1016/j.annemergmed.2019.08.314	English	10.1016/j.annemergmed.2019.08.314
rayyan-1143491724	Derivation and validation of the ED-SAS score for very early prediction of mortality and morbidity with acute pancreatitis: a retrospective observational study	2021	BMC Emerg Med	1471-227x	21	1	16	Miller, J. and Wu, Y. and Safa, R. and Marusca, G. and Bhatti, S. and Ahluwalia, G. and Dandashi, J. and Acevedo, H. G. and Farook, N. and Scott, A. and Nair, V. and Adhami, A. and Dueweke, J. and Hebbar, S. and Ekstrom, L.	https://bmcemergmed.biomedcentral.com/counter/pdf/10.1186/s12873-021-00410-w.pdf	eng
rayyan-1143491725	Pancreatitis in pediatric human immunodeficiency virus infection	1992	Journal of Pediatrics	0022-3476	120	2	223-227	Miller, T. L. and Winter, H. S. and Luginbuhl, L. M. and Orav, E. J. and McIntosh, K.	https://www.embase.com/search/results?subaction=viewrecord&id=L22064232&from=export	English
rayyan-1143491726	Plasma endothelin-1 levels in pancreatic inflammations	2013	Advances in Clinical and Experimental Medicine	1899-5276	22	3	361-368	Milnerowicz, S. and Milnerowicz, H. and Nabzdyk, S. and Jab≈Çonowska, M. and Grabowski, K. and Tabo≈Ça, R.	https://www.embase.com/search/results?subaction=viewrecord&id=L369532675&from=export	English
rayyan-1143491727	Assessment of the severity of acute pancreatitis by contrast-enhanced computerized tomography in 350 patients	2013	Ulusal Travma ve Acil Cerrahi Dergisi	1306-696X	19	2	103-108	Mir, M. A. and Bali, B. S. and Mir, R. A. and Wani, H.	https://www.embase.com/search/results?subaction=viewrecord&id=L368809424&from=export http://dx.doi.org/10.5505/tjtes.2013.12080	English Turkish	10.5505/tjtes.2013.12080
rayyan-1143491728	Effect of necrosectomy and vacuum-assisted closure (VAC) on mitochondrial function and oxidative stress markers in severe acute pancreatitis	2014	Rev Esp Enferm Dig	1130-0108 (Print) 1130-0108	106	8	505-14	Miranda-D√≠az, A. G. and Hermosillo-Sandoval, J. M. and Guti√©rrez-Mart√≠nez, C. A. and Rodr√≠guez-Carrizalez, A. D. and Rom√°n-Pintos, L. M. and Cardona-Mu√±oz, E. G. and Pacheco-Mois√©s, F. P. and Arias-Carvajal, √ì		eng
rayyan-1143491729	Population-based observational study of acute pancreatitis in southern England	2019	Ann R Coll Surg Engl	0035-8843 (Print) 0035-8843	101	7	487-494	Mirnezami, A. and Knight, B. and Moran, B. and Noble, F. and Branagan, G. and Primrose, J. and Pearson, K. and West, M. and Curtis, N. and Pucher, P. and Cuttress, R. and Pugh, S. and Underwood, T.	https://www.ncbi.nlm.nih.gov/pmc/articles/PMC6667964/pdf/rcsann.2019.0055.pdf	eng
rayyan-1143491730	Functional recovery of the exocrine pancreas after acute pancreatitis	1983	Scandinavian Journal of Gastroenterology	0036-5521	18	1	2024-08-05	Mitchell, C. J. and Playforth, M. J. and Kelleher, J. and McMahon, M. J.	https://www.embase.com/search/results?subaction=viewrecord&id=L13138093&from=export	English
rayyan-1143491731	Acute pancreatitis or severe increase in pancreatic enzyme levels following remdesivir administration in COVID-19 patients: an observational study	2022	Sci Rep	2045-2322	12	1	5323	Miyazaki, K. and Yoshimura, Y. and Miyata, N. and Sasaki, H. and Shiba, A. and Aga, M. and Hamakawa, Y. and Taniguchi, Y. and Misumi, Y. and Agemi, Y. and Shimokawa, T. and Okamoto, H. and Tachikawa, N.	https://www.nature.com/articles/s41598-022-09170-4.pdf	eng
rayyan-1143491733	Lipid peroxidation product as prognostic factors in acute necrotizing pancreatitis	2005	Polski Merkuriusz Lekarski	1426-9686	19	112	511-513	Modzelewski, B. and Janiak, A.	https://www.embase.com/search/results?subaction=viewrecord&id=L41564455&from=export	Polish
rayyan-1143491735	Acute pancreatitis after removal of retained prophylactic pancreatic stents	2011	Gastrointestinal Endoscopy	0016-5107 1097-6779	73	5	980-986	Moffatt, D. C. and Cot√©, G. A. and Fogel, E. L. and Watkins, J. L. and McHenry, L. and Lehman, G. A. and Sherman, S.	https://www.embase.com/search/results?subaction=viewrecord&id=L361668219&from=export http://dx.doi.org/10.1016/j.gie.2011.01.012	English
rayyan-1143491736	Identification of severe acute pancreatitis using an artificial neural network	2007	Surgery	0039-6060	141	1	59-66	Mofidi, R. and Duff, M. D. and Madhavan, K. K. and Garden, O. J. and Parks, R. W.	https://www.embase.com/search/results?subaction=viewrecord&id=L44918084&from=export http://dx.doi.org/10.1016/j.surg.2006.07.022	English
rayyan-1143491737	Quality Gaps in Management of Acute Pancreatitis: A Tertiary Care Center Experience	2021	Pancreas	0885-3177	50	4	544-548	Mohy-Ud-Din, N. and Deyl, I. and Umar, S. and Abdul-Baki, H. and Morrissey, S.		eng
rayyan-1143491738	Identifying risk factors for progression to critical care admission and death among individuals with acute pancreatitis: A record linkage analysis of Scottish healthcare databases	2016	BMJ Open	2044-6055	6	6		Mole, D. J. and Gungabissoon, U. and Johnston, P. and Cochrane, L. and Hopkins, L. and Wyper, G. M. A. and Skouras, C. and Dibben, C. and Sullivan, F. and Morris, A. and Ward, H. J. T. and Lawton, A. M. and Donnan, P. T.	https://www.embase.com/search/results?subaction=viewrecord&id=L610867576&from=export http://dx.doi.org/10.1136/bmjopen-2016-011474 https://bmjopen.bmj.com/content/bmjopen/6/6/e011474.full.pdf	English	10.1136/bmjopen-2016-011474
rayyan-1143491739	Detailed fluid resuscitation profiles in patients with severe acute pancreatitis	2011	HPB	1365-182X 1477-2574	13	1	51-58	Mole, D. J. and Hall, A. and McKeown, D. and Garden, O. J. and Parks, R. W.	https://www.embase.com/search/results?subaction=viewrecord&id=L360184720&from=export http://dx.doi.org/10.1111/j.1477-2574.2010.00241.x	English
rayyan-1143491740	Incidence of individual organ dysfunction in fatal acute pancreatitis: Analysis of 1024 death records	2009	HPB	1365-182X 1477-2574	11	2	166-170	Mole, D. J. and Olabi, B. and Robinson, V. and Garden, O. J. and Parks, R. W.	https://www.embase.com/search/results?subaction=viewrecord&id=L354714373&from=export http://dx.doi.org/10.1111/j.1477-2574.2009.00038.x	English
rayyan-1143491741	Epidemiology and prognosis of early antibiotic therapy during acute pancreatitis	2017	Intensive Care Medicine Experimental	2197-425X	5	2		Montravers, P. and Jabaudon, M. and Bulyez, S. and Belhadj-Tahar, N. and Rimmele, T. and Joannes-Boyau, O. and Lefrant, J. Y. and Seguin, P. and Leone, M. and Paugam, C. and Veber, B. and Guerci, P. and Kerforne, T. and Cinotti, R. and Jacob, L. and Verdier, P. and Dugernier, T. and Constantin, J. M. and Dupont, H.	https://www.embase.com/search/results?subaction=viewrecord&id=L619043658&from=export http://dx.doi.org/10.1186/s40635-017-0151-4	English	10.1186/s40635-017-0151-4
rayyan-1143491742	Preventing post-ERCP pancreatitis with Indomethacin	2012	American family physician		86	9	853‚Äê858	Moon, K. T.	https://www.cochranelibrary.com/central/doi/10.1002/central/CN-00907647/full
rayyan-1143491743	Acute pancreatitis: How much does it cost?	2017	Pancreatology	1424-3911	17	4	S31	Morales, M. P. and Berger, Z. and Tobar, E. and Mancilla, C.	https://www.embase.com/search/results?subaction=viewrecord&id=L620661433&from=export	English
rayyan-1143491744	Early infection is an independent risk factor for increased mortality in patients with culture-confirmed infected pancreatic necrosis	2022	Pancreatology	1424-3903	22	1	67-73	Moran, R. A. and Halloran, C. and Guo, Q. and Umapathy, C. and Jalaly, N. Y. and Jain, S. and Cowzer, D. and Cuadrado Robles, E. P. and Quesada-V√°zquez, N. and Szentesi, A. and Papp, M. and Chua, T. and M√°rta, K. and Sampath, K. and Jin, D. X. and Sahebally, S. M. and Kuschnereit, T. P. and Khashab, M. A. and Rock, C. and Darvasi, E. and Saunders, R. and Garc√≠a-Rayado, G. and Torrijos, Y. S. a…		eng
rayyan-1143491745	Pancreas divisum: Implications for diagnostic and therapeutic pancreatography	1999	American Journal of Roentgenology	0361-803X	173	1	193-198	Morgan, D. E. and Logan, K. and Baron, T. H. and Koehler, R. E. and Smith, J. K.	https://www.embase.com/search/results?subaction=viewrecord&id=L29291115&from=export http://dx.doi.org/10.2214/ajr.173.1.10397125	English	10.2214/ajr.173.1.10397125
rayyan-1143491746	DRUG-ASSOCIATED PANCREATITIS IN CHILDREN WITH ACUTE RECURRENT AND CHRONIC PANCREATITIS REVEALS CONCOMITANT RISK FACTORS AND EXPOSES LIMITATIONS TO CURRENT CAUSALITY SCORING	2022	Journal of Pediatric Gastroenterology and Nutrition	1536-4801	75		S311	Morinville, V. and Husain, S. and Wang, F. and Cress, G. and Abu-El-Haija, M. and Downs, E. and Ellery, K. and Fishman, D. and Gariepy, C. and Goday, P. and Gonska, T. and Liu, Q. and Maqbool, A. and Mark, J. and McFerron, B. and Ooi, C. and Perito, E. and Schwarzenberg, S. J. and Sellers, Z. and Shah, U. and Troendle, D. and Wischanski, M. and Zheng, Y. and Yuan, Y. and Lowe, M. and Uc, A.	https://www.embase.com/search/results?subaction=viewrecord&id=L639173950&from=export	English
rayyan-1143491747	Increasing incidence of acute pancreatitis at an american pediatric tertiary care center: Is greater awareness among physicians responsible?	2010	Pancreas	0885-3177	39	1	2024-08-05	Morinville, V. D. and Barmada, M. M. and Lowe, M. E.	https://www.embase.com/search/results?subaction=viewrecord&id=L358112414&from=export http://dx.doi.org/10.1097/MPA.0b013e3181baac47	English
rayyan-1143491748	Pediatric Drug-Associated Pancreatitis Reveals Concomitant Risk Factors and Poor Reliability of Causality Scoring: Report From INSPPIRE	2023	J Pediatr Gastroenterol Nutr	0277-2116 (Print) 0277-2116	77	4	540-546	Morinville, V. D. and Husain, S. Z. and Wang, F. and Cress, G. A. and Abu-El-Haija, M. and Chugh, A. and Downs, E. and Ellery, K. and Fishman, D. S. and Freeman, A. J. and Gariepy, C. E. and Giefer, M. and Gonska, T. and Liu, Q. and Maqbool, A. and Mark, J. and McFerron, B. A. and Mehta, M. and Nathan, J. D. and Ng, K. and Ooi, C. Y. and Perito, E. and Ruan, W. and Schwarzenberg, S. J. and Seller…		eng
rayyan-1143491749	Hereditary pancreatitis amlodipine trial: A pilot study of a calcium-channel blocker in hereditary pancreatitis	2007	Pancreas	0885-3177	35	4	308-312	Morinville, V. D. and Lowe, M. E. and Elinoff, B. D. and Whitcomb, D. C.	https://www.embase.com/search/results?subaction=viewrecord&id=L350307372&from=export http://dx.doi.org/10.1097/mpa.0b013e318120023a	English
rayyan-1143491750	The number of failed organs and the reponse to therapy determines outcome in Patients with acute pancreatitis requiring level 1 organ support	2009	Pancreatology	1424-3903	9	3	311	Morris-Stiff, G. and Khan, A. Z. and Verbeke, C. S. and Bellamy, M. and Smith, A. M.	https://www.embase.com/search/results?subaction=viewrecord&id=L70017628&from=export http://dx.doi.org/10.1159/000193565	English	10.1159/000193565
rayyan-1143491751	CT-guided percutaneous catheter drainage of acute necrotizing pancreatitis: clinical experience and observations in patients with sterile and infected necrosis	2009	AJR. American journal of roentgenology		192	1	110‚Äê116	Mortel√©, K. J. and Girshman, J. and Szejnfeld, D. and Ashley, S. W. and Erturk, S. M. and Banks, P. A. and Silverman, S. G.	https://www.cochranelibrary.com/central/doi/10.1002/central/CN-00666445/full
rayyan-1143491752	Acute pancreatitis: imaging utilization practices in an urban teaching hospital--analysis of trends with assessment of independent predictors in correlation with patient outcomes	2011	Radiology	0033-8419	258	1	174-81	Mortele, K. J. and Ip, I. K. and Wu, B. U. and Conwell, D. L. and Banks, P. A. and Khorasani, R.	https://pubs.rsna.org/doi/10.1148/radiol.10100320	eng
rayyan-1143491753	Splenic and perisplenic involvement in acute pancreatitis: determination of prevalence and morphologic helical CT features	2001	J Comput Assist Tomogr	0363-8715 (Print) 0363-8715	25	1	50-4	Mortel√©, K. J. and Mergo, P. J. and Taylor, H. M. and Ernst, M. D. and Ros, P. R.		eng
rayyan-1143491754	A modified CT severity index for evaluating acute pancreatitis: improved correlation with patient outcome	2004	AJR Am J Roentgenol	0361-803X (Print) 0361-803x	183	5	1261-5	Mortele, K. J. and Wiesner, W. and Intriere, L. and Shankar, S. and Zou, K. H. and Kalantari, B. N. and Perez, A. and vanSonnenberg, E. and Ros, P. R. and Banks, P. A. and Silverman, S. G.		eng
rayyan-1143491755	Hypertriglyceridemia-induced acute pancreatitis: A prospective, multicenter, international cohort analysis of 716 acute pancreatitis cases	2020	Pancreatology	1424-3903	20	4	608-616	Mosztbacher, D. and Han√°k, L. and Farkas, N. and Szentesi, A. and Mik√≥, A. and Bajor, J. and Sarl√≥s, P. and Czimmer, J. and Vincze, √Å and Hegyi, P. J. and Er≈ëss, B. and Tak√°cs, T. and Czak√≥, L. and N√©meth, B. C. and Izb√©ki, F. and Hal√°sz, A. and Gajd√°n, L. and Hamvas, J. and Papp, M. and F√∂ldi, I. and Feh√©r, K. E. and Varga, M. and Csefk√≥, K. and T√∂r√∂k, I. and Farkas, H. P. and Mi…	https://www.sciencedirect.com/science/article/pii/S1424390320301265?via%3Dihub	eng
rayyan-1143491756	Percutaneous debridement and washout of walled-off abdominal abscess and necrosis by the use of flexible endoscopy: an attractive clinical option when transluminal approaches are unsafe or not possible	2019	VideoGIE: an official video journal of the American society for gastrointestinal endoscopy		4	8	389‚Äê393	Moyer, M. T. and Walsh, L. T. and Manzo, C. E. and Loloi, J. and Burdette, A. and Mathew, A.	https://www.cochranelibrary.com/central/doi/10.1002/central/CN-01963246/full		10.1016/j.vgie.2019.04.005
rayyan-1143491757	Platelet derived growth factor functional polymorphisms are not associated with chronic pancreatitis	2009	Gastroenterology	0016-5085	136	5	A275	Muddana, V. and Park, J. and Lamb, J. and Papachristou, G. I. and Hawes, R. H. and Brand, R. and Slivka, A. and Whitcomb, D. C.	https://www.embase.com/search/results?subaction=viewrecord&id=L70151835&from=export http://dx.doi.org/10.1016/S0016-5085(09)61254-3	English	10.1016/S0016-5085(09)61254-3
rayyan-1143491758	Are genetic variants in the platelet-derived growth factor Œ≤ gene associated with chronic pancreatitis?	2010	Pancreas	0885-3177	39	8	1215-1219	Muddana, V. and Park, J. and Lamb, J. and Yadav, D. and Papachristou, G. I. and Hawes, R. H. and Brand, R. and Slivka, A. and Whitcomb, D. C.	https://www.embase.com/search/results?subaction=viewrecord&id=L359835374&from=export http://dx.doi.org/10.1097/MPA.0b013e3181e2d4a0 https://www.ncbi.nlm.nih.gov/pmc/articles/PMC3183462/pdf/nihms213387.pdf	English	10.1097/MPA.0b013e3181e2d4a0
rayyan-1143491759	Clinical features, severity and outcome of acute pancreatitis in systemic lupus erythematosus	2022	Rheumatol Int	0172-8172	42	8	1363-1371	Muhammed, H. and Jain, A. and Irfan, M. and Charles, S. and Dwivedi, P. and Chavan, P. P. and Khubchandani, R. and Sharma, A. and Phatak, S. and Shukla, A. N. and Shah, R. and Subramanian, N. and Pandya, S. C. and Singh, Y. P. and Chengappa, K. G. and Thabah, M. and Rajasekhar, L. and Shobha, V. and Negi, V. S. and Dhir, V. and Sharma, A. and Misra, R. and Aggarwal, A.		eng
rayyan-1143491762	Acute Pancreatitis (AP) early readmission rates in united states: Results from a nationwide hospital readmissions data	2016	Pancreas	1536-4828	45	10	1528	Munigala, S.	https://www.embase.com/search/results?subaction=viewrecord&id=L612984378&from=export http://dx.doi.org/10.1097/MPA.000000000000071	English
rayyan-1143491763	Heavy Smoking Is Associated With Lower Age at First Episode of Acute Pancreatitis and a Higher Risk of Recurrence	2015	Pancreas	0885-3177	44	6	876-81	Munigala, S. and Conwell, D. L. and Gelrud, A. and Agarwal, B.		eng
rayyan-1143491764	Prevalence and outcomes of acute pancreatitis (AP) in older adults: Results from a propensity matched analysis of nationwide inpatient sample (2008-2012)	2016	Pancreas	1536-4828	45	10	1527	Munigala, S. and Duvvuri, A. and Kottapalli, K. C. and Subramaniam, D. and Subramaniam, D. and Trikudanathan, G. and Conwell, D. L.	https://www.embase.com/search/results?subaction=viewrecord&id=L612984310&from=export http://dx.doi.org/10.1097/MPA.000000000000071	English
rayyan-1143491765	Increased risk of pancreatic adenocarcinoma after acute pancreatitis	2014	Clin Gastroenterol Hepatol	1542-3565	12	7	1143-1150.e1	Munigala, S. and Kanwal, F. and Xian, H. and Scherrer, J. F. and Agarwal, B.		eng
rayyan-1143491766	Portal vein thrombosis (PVT) is associated with poor clinical outcomes in acute pancreatitis: Results from a propensity-matched study on a nationwide cohort	2016	American Journal of Gastroenterology	1572-0241	111		S19-S20	Munigala, S. and Kottapalli, K. and Trikudanathan, G.	https://www.embase.com/search/results?subaction=viewrecord&id=L612870540&from=export http://dx.doi.org/10.1038/ajg.2016.351	English
rayyan-1143491767	Predictors for early readmission in acute pancreatitis (AP) in the United States (US) - A nationwide population based study	2017	Pancreatology	1424-3903	17	4	534-542	Munigala, S. and Subramaniam, D. and Subramaniam, D. P. and Buchanan, P. and Xian, H. and Burroughs, T. and Trikudanathan, G.		eng
rayyan-1143491768	Case-fatality from acute pancreatitis is decreasing but its population mortality shows little change	2016	Pancreatology	1424-3903 (Print) 1424-3903	16	4	542-50	Munigala, S. and Yadav, D.		eng
rayyan-1143491769	Index Admission Cholecystectomy and Recurrence of Pediatric Gallstone Pancreatitis: Multicenter Cohort Analysis	2022	J Am Coll Surg	1072-7515	234	3	352-358	Mu√±oz Abraham, A. S. and Osei, H. and Bajinting, A. and Cowles, R. A. and Greenspon, J. and Hosfield, B. D. and Keller, M. S. and Landman, M. P. and Owens, H. and Shaughnessy, M. P. and St Peter, S. D. and Sujka, J. and Vogel, A. M. and Villalona, G. A.		eng
rayyan-1143491771	Clinical framework to guide operative decision making in disconnected left pancreatic remnant (DLPR) following acute or chronic pancreatitis	2010	Surgery	0039-6060	148	4	847-857	Murage, K. P. and Ball, C. G. and Zyromski, N. J. and Nakeeb, A. and Ocampo, C. and Sandrasegaran, K. and Howard, T. J.	https://www.embase.com/search/results?subaction=viewrecord&id=L51045872&from=export http://dx.doi.org/10.1016/j.surg.2010.07.039	English
rayyan-1143491772	A descriptive study evaluating the circumstances of medical treatment for acute pancreatitis before publication of the new JPN guidelines based on the Japanese administrative database associated with the Diagnosis Procedure Combination system	2011	J Hepatobiliary Pancreat Sci	1868-6974	18	5	678-83	Murata, A. and Matsuda, S. and Mayumi, T. and Yokoe, M. and Kuwabara, K. and Ichimiya, Y. and Fujino, Y. and Kubo, T. and Fujimori, K. and Horiguchi, H.	https://onlinelibrary.wiley.com/doi/10.1007/s00534-011-0375-8	eng
rayyan-1143491774	Implementation of an Acute Care Surgery Service Facilitates Modern Clinical Practice Guidelines for Gallstone Pancreatitis	2015	J Am Coll Surg	1072-7515	221	5	975-81	Murphy, P. B. and Paskar, D. and Parry, N. G. and Racz, J. and Vogt, K. N. and Symonette, C. and Leslie, K. and Mele, T. S.		eng
rayyan-1143491777	Is nasogastric suction necessary in acute pancreatitis?	1978	British Medical Journal	0959-8146	2	6138	659-660	Naeije, R. and Salingret, E. and Clumeck, N.	https://www.embase.com/search/results?subaction=viewrecord&id=L9004107&from=export https://www.ncbi.nlm.nih.gov/pmc/articles/PMC1607395/pdf/brmedj00142-0019.pdf	English
rayyan-1143491779	In-Hospital Patient Education Markedly Reduces Alcohol Consumption after Alcohol-Induced Acute Pancreatitis	2022	Nutrients	2072-6643	14	10		Nagy, R. and Ocskay, K. and V√°radi, A. and Papp, M. and Vit√°lis, Z. and Izb√©ki, F. and Boros, E. and Gajd√°n, L. and Szentesi, A. and Er≈ëss, B. and Hegyi, P. J. and Vincze, √Å and Bajor, J. and Sarlos, P. and Mik√≥, A. and M√°rta, K. and P√©csi, D. and P√°rniczky, A. and Hegyi, P.		eng
rayyan-1143491781	Use of the APACHE II score to assess impact of therapeutic plasma exchange for critically ill patients with hypertriglyceride-induced pancreatitis	2017	Transfusion and Apheresis Science	1878-1683 1473-0502	56	2	123-126	Nakhoda, S. and Zimrin, A. B. and Baer, M. R. and Law, J. Y.	https://www.embase.com/search/results?subaction=viewrecord&id=L613709980&from=export http://dx.doi.org/10.1016/j.transci.2016.10.005	English	10.1016/j.transci.2016.10.005
rayyan-1143491783	Sirs is a Prognostic Indicator for Pediatric Severe Acute Pancreatitis: A Retrospective Analysis	2018	Gastroenterology	1528-0012 0016-5085	154	6	S-710-S-711	Nauka, P. C. and Dolinger, M. T. and Kohn, N. and Miller, J. M. and Bitton, S. and Weinstein, T. and Rilo, H. R.	https://www.embase.com/search/results?subaction=viewrecord&id=L2002432898&from=export http://dx.doi.org/10.1016/S0016-5085(18)32497-1	English	10.1016/S0016-5085(18)32497-1
rayyan-1143491784	Validation of lipase and systemic inflammatory response syndrome as prognostic indicators in pediatric acute pancreatitis: A retrospective analysis	2019	Journal of Pediatric Gastroenterology and Nutrition	1536-4801 0277-2116	68	3	389-393	Nauka, P. C. and Weinstein, T. A. and Dolinger, M. T. and Miller, J. M. and Kohn, N. and Bitton, S. and Rilo, H. L. R.	https://www.embase.com/search/results?subaction=viewrecord&id=L629169395&from=export http://dx.doi.org/10.1097/MPG.0000000000002217	English
rayyan-1143491785	Single-stage laparoscopic management of acute gallstone pancreatitis: outcomes at different timings	2016	Hepatobiliary Pancreat Dis Int	1499-3872 (Print)	15	3	297-301	Navarro-Sanchez, A. and Ashrafian, H. and Laliotis, A. and Qurashi, K. and Martinez-Isla, A.		eng
rayyan-1143491786	Endoscopic changes in patients diagnosed with acute pancreatitis	2023	Minerva Gastroenterol (Torino)	2724-5985	69	3	359-364	Nawacki, ≈Å and Ko≈Çoma≈Ñska, M. and Bryk, P. and G≈Çuszek, S.		eng
rayyan-1143491787	SARS-CoV-2 infection is associated with an increased risk of idiopathic acute pancreatitis but not pancreatic exocrine insufficiency or diabetes: long-term results of the COVIDPAN study	2022	Gut	0017-5749	71	7	1444-1447	Nayar, M. and Varghese, C. and Kanwar, A. and Siriwardena, A. K. and Haque, A. R. and Awan, A. and Balakrishnan, A. and Rawashdeh, A. and Ivanov, B. and Parmar, C. and Halloran, C. M. and Caruana, C. and Borg, C. M. and Gomez, D. and Damaskos, D. and Karavias, D. and Finch, G. and Ebied, H. and Pine, J. K. and Skipworth, J. R. A. and Milburn, J. and Latif, J. and Apollos, J. and El Kafsi, J. and …	https://gut.bmj.com/content/71/7/1444	eng
rayyan-1143491791	Comparing the Outcome in Patients of Acute Pancreatitis, With and Without Prophylactic Antibiotics	2014	https://clinicaltrials.gov/show/NCT02212392					Nct	https://www.cochranelibrary.com/central/doi/10.1002/central/CN-01547891/full
rayyan-1143491793	Early versus delayed cholecystectomy in patients with biliary acute pancreatitis	2009	Surgery	0039-6060	145	3	260-264	Nebiker, C. A. and Frey, D. M. and Hamel, C. T. and Oertli, D. and Kettelhack, C.	https://www.embase.com/search/results?subaction=viewrecord&id=L50409034&from=export http://dx.doi.org/10.1016/j.surg.2008.10.012	English
rayyan-1143491795	Microbiologic analysis of peri-pancreatic fluid collected during EUS in patients with pancreatitis: Impact on antibiotic therapy	2013	Gastrointestinal Endoscopy	0016-5107 1097-6779	78	2	303-311	Negm, A. A. and Poos, H. and Kruck, E. and Vonberg, R. P. and Domagk, D. and Madisch, A. and Voigtl√§nder, T. and Manns, M. P. and Wedemeyer, J. and Lankisch, T. O.	https://www.embase.com/search/results?subaction=viewrecord&id=L52561334&from=export http://dx.doi.org/10.1016/j.gie.2013.03.001	English	10.1016/j.gie.2013.03.001
rayyan-1143491796	Does the Pancreatitis Activity Scoring System (Pass) on Day of Discharge Predict Readmission?	2018	Gastroenterology	1528-0012 0016-5085	154	6	S-298-S-299	Nelson, A. D. and Harris, K. and Lopez, R. and Lee, P. and Bhatt, A. and Chahal, P. and Jang, S. and Stevens, T.	https://www.embase.com/search/results?subaction=viewrecord&id=L2002432556&from=export http://dx.doi.org/10.1016/S0016-5085(18)31349-0	English
rayyan-1143491797	[ECG CHANGES IN ACUTE PANCREATITIS]	1964	Orv Hetil	0030-6002 (Print) 0030-6002	105		1278-9	Nemeth, E. P. and Papp, M. and Solti, F.		hun
rayyan-1143491798	Study of the early management of acute pancreatitis	2017	ANZ J Surg	1445-1433	87	10	805-809	Nesvaderani, M. and Eslick, G. D. and Faraj, S. and Vagg, D. and Cox, M. R.		eng
rayyan-1143491799	D Dimer as a marker of severity and prognosis in acute pancreatitis	2019	HPB	1477-2574 1365-182X	21		S315	Newton, M. V. and Mohan, L. N.	https://www.embase.com/search/results?subaction=viewrecord&id=L2004256806&from=export http://dx.doi.org/10.1016/j.hpb.2019.10.1859	English	10.1016/j.hpb.2019.10.1859
rayyan-1143491800	Early cholecystectomy and ERCP are associated with reduced readmissions for acute biliary pancreatitis: A nationwide, population-based study	2012	Gastrointestinal Endoscopy	0016-5107 1097-6779	75	1	47-55	Nguyen, G. C. and Rosenberg, M. and Chong, R. Y. and Chong, C. A.	https://www.embase.com/search/results?subaction=viewrecord&id=L51718726&from=export http://dx.doi.org/10.1016/j.gie.2011.08.028 https://www.giejournal.org/article/S0016-5107(11)02110-9/fulltext	English
rayyan-1143491801	Evaluation of percent change in hematocrit and acute pancreatitis treatment on outcomes	2012	Critical Care Medicine	0090-3493	40	12	79	Nguyen, T. and Moaddab, N. and Hu, B.	https://www.embase.com/search/results?subaction=viewrecord&id=L71065475&from=export http://dx.doi.org/10.1097/01.ccm.0000425605.04623.4b	English	10.1097/01.ccm.0000425605.04623.4b
rayyan-1143491802	Effect of liquid resuscitation on homeostasis of patients with severe acute pancreatitis	2010	Chinese Critical Care Medicine	1003-0603	22	9	522-524	Ni, H. B. and Li, W. Q. and Ke, L. and Tong, Z. H. and Xu, X. F. and Ding, W. W. and Nie, Y.	https://www.embase.com/search/results?subaction=viewrecord&id=L359834559&from=export http://dx.doi.org/10.3760/cma.j.issn.1003-0603.2010.09.004	Chinese
rayyan-1143491803	The impact of fluid resuscitation via colon on patients with severe acute pancreatitis	2021	Sci Rep	2045-2322	11	1	12488	Ni, T. and Chen, Y. and Zhao, B. and Ma, L. and Yao, Y. and Chen, E. and Zhou, W. and Mao, E.	https://www.nature.com/articles/s41598-021-92065-7.pdf	eng
rayyan-1143491804	Conservative management of acute pancreatitis: complications and outcome in a community-based hospital	2006	Pancreas	0885-3177	32	1	67-79	Niederau, C. and Hippenstiel, J.		eng
rayyan-1143491805	Circulating cytokines in predicting development of severe acute pancreatitis	2014	Crit Care	1364-8535 (Print) 1364-8535	18	3	R104	Nieminen, A. and Maksimow, M. and Mentula, P. and Kyh√§l√§, L. and Kyl√§np√§√§, L. and Puolakkainen, P. and Kemppainen, E. and Repo, H. and Salmi, M.	https://ccforum.biomedcentral.com/counter/pdf/10.1186/cc13885.pdf	eng
rayyan-1143491807	Acute pancreatitis in critical care area: Epidemiology of 127 cases in a Spanish hospital	2018	Intensive Care Medicine Experimental	2197-425X	6			Nieto Garc√≠a, A. and Mejuto Montero, N. and Mourelo Fari√±a, M. and Gestal V√°zquez, M. and Suarez Paul, I. and Triguero San Cristobal, H. and Freire Moar, D.	https://www.embase.com/search/results?subaction=viewrecord&id=L624863616&from=export http://dx.doi.org/10.1186/s40635-018-0201-6 https://icm-experimental.springeropen.com/counter/pdf/10.1186/s40635-018-0201-6.pdf	English	10.1186/s40635-018-0201-6
rayyan-1143491808	Association analysis of genetic variants in the myosin IXB gene in acute pancreatitis	2013	PLoS One	1932-6203	8	12	e85870	Nijmeijer, R. M. and van Santvoort, H. C. and Zhernakova, A. and Teller, S. and Scheiber, J. A. and de Kovel, C. G. and Besselink, M. G. and Visser, J. T. and Lutgendorff, F. and Bollen, T. L. and Boermeester, M. A. and Rijkers, G. T. and Weiss, F. U. and Mayerle, J. and Lerch, M. M. and Gooszen, H. G. and Akkermans, L. M. and Wijmenga, C.	https://journals.plos.org/plosone/article/file?id=10.1371/journal.pone.0085870&type=printable	eng
rayyan-1143491809	Nontraumatic pancreatitis in spinal cord injury	2002	Spine (Phila Pa 1976)	0362-2436	27	9	E228-32	Nobel, D. and Baumberger, M. and Eser, P. and Michel, D. and Knecht, H. and Stocker, R.		eng
rayyan-1143491810	Increased risk of acute pancreatitis and biliary disease observed in patients with type 2 diabetes: A retrospective cohort study	2009	Diabetes Care	0149-5992 1935-5548	32	5	834-838	Noel, R. A. and Braun, D. K. and Patterson, R. E. and Bloomgren, G. L.	https://www.embase.com/search/results?subaction=viewrecord&id=L354621532&from=export http://dx.doi.org/10.2337/dc08-1755	English
rayyan-1143491811	Does glyceryl nitrate prevent post-ERCP pancreatitis? A prospective, randomized, double-blind, placebo-controlled multicenter trial	2009	Gastrointestinal Endoscopy	0016-5107 1097-6779	69	6	e31-e37	N√∏jgaard, C. and Hornum, M. and Elkjaer, M. and Hjalmarsson, C. and Heyries, L. and Hauge, T. and Bakkevold, K. and Andersen, P. K. and Matzen, P.	https://www.embase.com/search/results?subaction=viewrecord&id=L354553711&from=export http://dx.doi.org/10.1016/j.gie.2008.11.042 https://www.giejournal.org/article/S0016-5107(08)03010-1/fulltext	English
rayyan-1143491814	Bleeding pancreatic pseudoaneurysms: management by angioembolization combined with therapeutic endoscopy	2017	Surgical Endoscopy	1432-2218 0930-2794	31	2	692-703	Nyk√§nen, T. and Udd, M. and Peltola, E. K. and Lepp√§niemi, A. and Kyl√§np√§√§, L.	https://www.embase.com/search/results?subaction=viewrecord&id=L610883898&from=export http://dx.doi.org/10.1007/s00464-016-5023-6 https://link.springer.com/article/10.1007/s00464-016-5023-6	English	10.1007/s00464-016-5023-6
rayyan-1143491815	Early Enteral Feeding in Severe Acute Pancreatitis: A Randomized Clinical Trial Between Gastric vs Distal Jejunal Feeding	2023	Techniques and Innovations in Gastrointestinal Endoscopy	2590-0307				O'Keefe, S. J. D. and Graham, T. and Cote, G. A. and Whitcomb, D. C. and Evans, E. and Soni, D.	https://www.embase.com/search/results?subaction=viewrecord&id=L2026300276&from=export http://dx.doi.org/10.1016/j.tige.2023.06.002	English
rayyan-1143491816	Early results of a prospective cohort analysis- Association of low albumin levels and mortality in acute pancreatitis	2020	Pancreatology	1424-3911 1424-3903	20		S76-S77	Ocskay, K. and Bajor, J. and G√≥di, S. and Sarl√≥s, P. and Czak√≥, L. and Izb√©ki, F. and Hamvas, J. and Papp, M. and Varga, M. and T√∂r√∂k, I. and Mickevicius, A. and Sallinen, V. and Ramirez Maldonado, E. and Galeev, S. and Mik√≥, A. and Er√ñss, B. and Szak√°cs, Z. and Hegyi, P. and Faluhelyi, N. and Farkas, O. and Kanizsai, P. and Miseta, A. and Nagy, T. and H√°gendorn, R. and M√°rton, Z. and …	https://www.embase.com/search/results?subaction=viewrecord&id=L2010229660&from=export http://dx.doi.org/10.1016/j.pan.2020.07.114	English	10.1016/j.pan.2020.07.114
rayyan-1143491817	The importance of serum albumin levels in acute pancreatitis ‚Äì a prospective, international, multicenter registry analysis of 1149 patients	2021	Pancreatology	1424-3911 1424-3903	21		S28	Ocskay, K. and Vink√≥, Z. and N√©meth, D. and Szab√≥, L. and Bajor, J. and G√≥di, S. and Sarl√≥s, P. and Czak√≥, L. and Izb√©ki, F. and Pappa, M. and Maldonado, E. R. and Galeev, S. and Mik√≥, A. and Er√∂ss, B. and Szak√°cs, Z. and Imrei, M. and Hegyi, P. J. and Faluhelyi, N. and Farkas, O. and Sallinen, V. and Kanizsai, P. and Miseta, A. and Nagy, T. and H√°gendorn, R. and M√°rton, Z. and Szente…	https://www.embase.com/search/results?subaction=viewrecord&id=L2013381610&from=export http://dx.doi.org/10.1016/j.pan.2021.05.076	English
rayyan-1143491818	Oral udenafil and aceclofenac for the prevention of post-ERCP pancreatitis in high-risk patients: a randomized, placebo-controlled, double blind, multicenter study	2014	Pancreas		43	8	1397	Oh, H. C. and Choi, J. S. and Lee, T. Y. and Song, T. J. and Do, J. H. and Cheon, Y. K.	https://www.cochranelibrary.com/central/doi/10.1002/central/CN-01077837/full		10.1097/MPA.0000000000000231
rayyan-1143491819	Tendency and risk factors of acute pancreatitis in children with severe motor and intellectual disabilities: A single-center study	2023	Brain and Development	1872-7131 0387-7604	45	2	126-133	Ohta, K. and Okanishi, T. and Sasaki, M. and Kawaguchi, T. and Murakami, J. and Maegaki, Y.	https://www.embase.com/search/results?subaction=viewrecord&id=L2021084589&from=export http://dx.doi.org/10.1016/j.braindev.2022.10.007 https://www.brainanddevelopment.com/article/S0387-7604(22)00175-9/fulltext	English	10.1016/j.braindev.2022.10.007
rayyan-1143491820	Patients with acute pancreatitis complicated by organ failure show highly aberrant monocyte signaling profiles assessed by phospho-specific flow cytometry	2010	Crit Care Med	0090-3493	38	8	1702-8	Oiva, J. and Mustonen, H. and Kyl√§np√§√§, M. L. and Kyh√§l√§, L. and Alan√§r√§, T. and Aittom√§ki, S. and Siitonen, S. and Kemppainen, E. and Puolakkainen, P. and Repo, H.		eng
rayyan-1143491823	Synbiotic control of inflammation and infection in severe acute pancreatitis: a prospective, randomized, double blind study	2007	Hepato-gastroenterology		54	74	590‚Äê594	Ol√°h, A. and Bel√°gyi, T. and P√≥t√≥, L. and Romics, L. and Bengmark, S.	https://www.cochranelibrary.com/central/doi/10.1002/central/CN-00589163/full
rayyan-1143491824	Early nasojejunal feeding in acute pancreatitis is associated with a lower complication rate	2002	Nutrition	0899-9007 (Print) 0899-9007	18	3	259-62	Ol√°h, A. and Pardavi, G. and Bel√°gyi, T. and Nagy, A. and Issekutz, A. and Mohamed, G. E.		eng
rayyan-1143491825	Asparaginase-associated pancreatitis in childhood acute lymphoblastic leukemia: A ponte di legno toxicity working group report on clinical presentation and outcome	2016	Blood	1528-0020	128	22		Ole, W. B. and Frandsen, T. L. and Baruchel, A. and Attarbaschi, A. and Barzilai, S. and Colombini, A. and Gabriele, E. and Inaba, H. and Kovcs, G. and Liang, D. C. and Mateos, M. and Mondelaers, V. and Moricke, A. and Ociepa, T. and Raetz, E. and Samarasinghe, S. and Silverman, L. B. and Van Der Sluis, I. M. and Stanulla, M. and Vrooman, L. M. and Yano, M. and Zapotocka, E. and Schmiegelow, K.	https://www.embase.com/search/results?subaction=viewrecord&id=L614224897&from=export	English
rayyan-1143491827	Risk of Major Adverse Cardiovascular Events, Severe Hypoglycemia, and All-Cause Mortality in Postpancreatitis Diabetes Mellitus Versus Type 2 Diabetes: A Nationwide Population-Based Cohort Study	2022	Diabetes Care	1935-5548 0149-5992	45	6	1326-1334	Olesen, S. S. and Viggers, R. and Drewes, A. M. and Vestergaard, P. and Jensen, M. H.	https://www.embase.com/search/results?subaction=viewrecord&id=L2018455323&from=export http://dx.doi.org/10.2337/dc21-2531	English	10.2337/dc21-2531
rayyan-1143491828	Decreased mortality from necrotizing pancreatitis	1998	Am J Surg	0002-9610 (Print) 0002-9610	176	6	648-53	Oleynikov, D. and Cook, C. and Sellers, B. and Mone, M. C. and Barton, R.		eng
rayyan-1143491829	ACUTE PANCREATITIS IN HISPANICS: SEVERITY, LENGTH OF HOSPITAL STAY AND PREDICTORS OF OUTCOME	2020	Gastroenterology	1528-0012 0016-5085	158	6	S-1124	Omar, A. E. and Chavez, L. O. and Bashashati, M. and Ladd, A. H. M.	https://www.embase.com/search/results?subaction=viewrecord&id=L2005913004&from=export http://dx.doi.org/10.1016/S0016-5085(20)33479-X	English
rayyan-1143491830	Natural history of arterial pseudoaneurysms in acute pancreatitis: A large experience from a tertiary institution	2015	Gastroenterology	0016-5085	148	4	S114-S115	Ondrejkova, A. and McKusick, M. A. and Vege, S. S.	https://www.embase.com/search/results?subaction=viewrecord&id=L71884757&from=export	English
rayyan-1143491831	ExTENSION: Long-Term Follow-up Study of an Endoscopic versus a Surgical Step-up Approach for Infected Necrotizing Pancreatitis	2022	HPB	1477-2574 1365-182X	24		S1	Onnekink, A. and Boxhoorn, L. and Bac, S. and Timmerhuis, H. and Besselink, M. and Bollen, T. and Bruno, M. and van Brunschot, S. and Cappendijk, V. and Dijkgraaf, M. and van Eijck, C. and van Goor, H. and van Grinsven, J. and Verdonk, R. and van Santvoort, H. and Fockens, P. and Voermans, R.	https://www.embase.com/search/results?subaction=viewrecord&id=L2020588715&from=export http://dx.doi.org/10.1016/j.hpb.2022.05.007 https://www.hpbonline.org/article/S1365-182X(22)00142-3/pdf	English
rayyan-1143491832	Extension: long-term Follow-up Study of an Endoscopic versus Surgical Step-up Approach for Infected Necrotizing Pancreatitis	2021	HPB		23		S697	Onnekink, A. and Boxhoorn, L. and Bac, S. T. and Timmerhuis, H. C. and Besselink, M. G. and Bruno, M. J. and van Brunschot, S. and van Santvoort, H. C. and Verdonk, R. and Fockens, P. and et al.	https://www.cochranelibrary.com/central/doi/10.1002/central/CN-02370357/full https://www.hpbonline.org/article/S1365-182X(21)00693-6/pdf
rayyan-1143491833	Endoscopic versus surgical step-up approach for infected necrotizing pancreatitis (ExTENSION): long-term follow-up of a randomized trial	2022	Gastroenterology		163	3	712‚Äê722.e14	Onnekink, A. M. and Boxhoorn, L. and Timmerhuis, H. C. and Bac, S. T. and Besselink, M. G. and Boermeester, M. A. and Bollen, T. L. and Bosscha, K. and Bouwense, S. A. W. and Bruno, M. J. and et al.	https://www.cochranelibrary.com/central/doi/10.1002/central/CN-02400816/full
rayyan-1143491834	IGG4 related disease from the Argentina society of rheumatology study group	2016	Journal of clinical rheumatology		22	3	161	Ortiz, A. and Gallo, J. and Scolnik, M. and Catoggio, L. and Zazzeti, F. and Bartel, G. and Barreira, J. C. and Aste, N. M. and Benzaquen, N. and Pirola, J. P. and et al.	https://www.cochranelibrary.com/central/doi/10.1002/central/CN-01361985/full		10.1097/RHU.0000000000000372
rayyan-1143491835	Atheromatous embolization resulting in acute pancreatitis after cardiac catheterization and angiographic studies	1994	Arch Intern Med	0003-9926 (Print) 0003-9926	154	15	1755-61	Orvar, K. and Johlin, F. C.		eng
rayyan-1143491836	Overall diet quality and risk of recurrence and progression of non-gallstone-related acute pancreatitis: a prospective cohort study	2018	Eur J Nutr	1436-6207 (Print) 1436-6207	57	7	2537-2545	Oskarsson, V. and Sadr-Azodi, O. and Discacciati, A. and Orsini, N. and Wolk, A.	https://www.ncbi.nlm.nih.gov/pmc/articles/PMC6182691/pdf/394_2017_Article_1526.pdf	eng
rayyan-1143491837	The role of proinflammatory cytokines and adhesion molecules in vascular disorders and organ dysfunction in acute pancreatitis patients	2014	United European Gastroenterology Journal	2050-6406	2	1	A154	Osmilovska, I. and Chooklin, S. and Usach, O.	https://www.embase.com/search/results?subaction=viewrecord&id=L72261129&from=export http://dx.doi.org/10.1177/2050640614548980	English
rayyan-1143491838	Autoimmune Pancreatitis in Europe: Clinical Profile and Response to Treatment	2022	Pancreatology	1424-3911 1424-3903	22		e11-e12	Overbeek, K. A. and Poulsen, J. and Lanzillotta, M. and Vinge-Holmquist, O. and Macinga, P. and Demirci, A. and Sindhunata, D. and Backhus, J. and Alg√ºl, H. and Buijs, J. and Levy, P. and Kiriukova, M. and Goni, E. and Hollenbach, M. and Miksch, R. and Kunovsk√Ω, L. and Vujasinovic, M. and Nikolic, S. and Dickerson, L. and Hirth, M. and Neurath, M. and Zumblick, M. and Vila, J. and Jalal, M. and…	https://www.embase.com/search/results?subaction=viewrecord&id=L2021215109&from=export http://dx.doi.org/10.1016/j.pan.2022.06.036	English
rayyan-1143491839	LACTATED RINGER‚ÄôS SOLUTION IN COMBINATION WITH RECTAL INDOMETHACIN FOR PREVENTION OF POST-ERCP PANCREATITIS: a PROSPECTIVE RANDOMIZED, DOUBLE-BLINDED, CONTROLLED TRIAL	2021	https://trialsearch.who.int/Trial2.aspx?TrialID=PACTR202201712208274					Pactr	https://www.cochranelibrary.com/central/doi/10.1002/central/CN-02379972/full
rayyan-1143491840	The Role of the Body Mass Index in the Acute Pancreatitis Evolution	2021	Curr Health Sci J	2067-0656 (Print)	47	1	49-53	Padureanu, V. and Florescu, D. N. and Padureanu, R. and Radulescu, D. and Pomacu, M. M. and Firu, D. M. and Surlin, V. M.		eng
rayyan-1143491841	Association between breath hydrogen-methane and glucose tolerance in patients with acute pancreatitis	2018	Pancreatology	1424-3911	18	4	S24-S25	Paik, C. N. and Kim, D. B. and Lee, J. M. and Kim, Y. J. and Yang, J. M.	https://www.embase.com/search/results?subaction=viewrecord&id=L622992767&from=export	English
rayyan-1143491842	Association between breath hydrogenmethane and glucose tolerance in patients with acute pancreatitis	2018	Neurogastroenterology and Motility	1365-2982	30			Paik, C. N. and Kim, D. B. and Lee, J. M. and Kim, Y. J. and Yang, J. M. and Cho, Y. S.	https://www.embase.com/search/results?subaction=viewrecord&id=L623598594&from=export http://dx.doi.org/10.1111/nmo.13422	English	10.1111/nmo.13422
rayyan-1143491844	Validation of the acute cholecystectomy rate as a quality indicator for emergency general surgery using the SWORD database	2019	Ann R Coll Surg Engl	0035-8843 (Print) 0035-8843	101	6	422-427	Palser, T. R. and Navarro, A. P. and Swift, S. and Beckingham, I. J.	https://www.ncbi.nlm.nih.gov/pmc/articles/PMC6554562/	eng
rayyan-1143491845	Monocyte programmed death ligand-1 expression is an early marker for predicting infectious complications in acute pancreatitis	2017	Crit Care	1364-8535 (Print) 1364-8535	21	1	186	Pan, T. and Zhou, T. and Li, L. and Liu, Z. and Chen, Y. and Mao, E. and Li, M. and Qu, H. and Liu, J.	https://www.ncbi.nlm.nih.gov/pmc/articles/PMC5513119/pdf/13054_2017_Article_1781.pdf	eng
rayyan-1143491846	Gallstone Pancreatitis and Choledocholithiasis: Using Imaging and Laboratory Trends to Predict the Likelihood of Persistent Stones at Cholangiography	2018	World J Surg	0364-2313	42	10	3143-3149	Panda, N. and Chang, Y. and Chokengarmwong, N. and Martinez, M. and Yu, L. and Fagenholz, P. J. and Kaafarani, H. A. and King, D. R. and DeMoya, M. A. and Velmahos, G. C. and Dante Yeh, D.		eng
rayyan-1143491847	SARS-CoV-2 infection in acute pancreatitis increases disease severity and 30-day mortality: COVID PAN collaborative study	2021	Gut	0017-5749 (Print) 0017-5749	70	6	1061-1069	Pandanaboyana, S. and Moir, J. and Leeds, J. S. and Oppong, K. and Kanwar, A. and Marzouk, A. and Belgaumkar, A. and Gupta, A. and Siriwardena, A. K. and Haque, A. R. and Awan, A. and Balakrishnan, A. and Rawashdeh, A. and Ivanov, B. and Parmar, C. and C, M. Halloran and Caruana, C. and Borg, C. M. and Gomez, D. and Damaskos, D. and Karavias, D. and Finch, G. and Ebied, H. and J, K. Pine and J, R…	https://gut.bmj.com/content/gutjnl/70/6/1061.full.pdf	eng
rayyan-1143491848	Potential prediction of acute biliary pancreatitis outcome on admission	2018	Pancreas	1536-4828 0885-3177	47	4	454-458	Papapanagiotou, A. and Sgourakis, G. and Peristeraki, S. and Raptis, D. and Karkoulias, K. and Tezas, S. and Patel, P. and Papavassiliou, A. G.	https://www.embase.com/search/results?subaction=viewrecord&id=L621356844&from=export http://dx.doi.org/10.1097/MPA.0000000000001026	English	10.1097/MPA.0000000000001026
rayyan-1143491850	A comparison of presentation and management trends in acute pancreatitis between infants/toddlers and older children	2010	Journal of Pediatric Gastroenterology and Nutrition	0277-2116	51	2	167-170	Park, A. J. and Latif, S. U. and Ahmad, M. U. and Bultron, G. and Orabi, A. I. and Bhandari, V. and Husain, S. Z.	https://www.embase.com/search/results?subaction=viewrecord&id=L50915796&from=export http://dx.doi.org/10.1097/MPG.0b013e3181cea545	English
rayyan-1143491852	Interleukin-6 is associated with obesity, central fat distribution, and disease severity in patients with acute pancreatitis	2015	Pancreatology	1424-3903	15	1	59-63	Park, J. and Chang, J. H. and Park, S. H. and Lee, H. J. and Lim, Y. S. and Kim, T. H. and Kim, C. W. and Han, S. W.		eng
rayyan-1143491853	Association of a genetic polymorphism of IL1RN with risk of acute pancreatitis in a Korean ethnic group	2018	Korean J Intern Med	1226-3303 (Print) 1226-3303	33	6	1103-1110	Park, J. W. and Choi, J. S. and Han, K. J. and Lee, S. H. and Kim, E. J. and Cho, J. H.	https://www.ncbi.nlm.nih.gov/pmc/articles/PMC6234396/pdf/kjim-2017-133.pdf	eng
rayyan-1143491854	EPC/HPSG evidence-based guidelines for the management of pediatric pancreatitis	2018	Pancreatology	1424-3903	18	2	146-160	P√°rniczky, A. and Abu-El-Haija, M. and Husain, S. and Lowe, M. and Oracz, G. and Sahin-T√≥th, M. and Szab√≥, F. K. and Uc, A. and Wilschanski, M. and Witt, H. and Czak√≥, L. and Grammatikopoulos, T. and Rasmussen, I. C. and Sutton, R. and Hegyi, P.		eng
rayyan-1143491856	Analysis of pediatric pancreatitis (apple study). multricentre prospective data collection and analysis by the hungarian pancreatic study group	2017	Journal of Pediatric Gastroenterology and Nutrition	1536-4801	65		S85-S86	Parniczky, A. and N√©meth, B. C. and Mosztbacher, D. and T√≥th, A. Z. and L√°sztity, N. and Demcs√°k, A. and Szentesi, A. and Pienar, C. and Tokodi, I. and Vass, I. and Kadenczki, O. and Czelecz, J. and Veres, G. and Sahin-T√≥th, M. and Hegyi, P.	https://www.embase.com/search/results?subaction=viewrecord&id=L619608422&from=export http://dx.doi.org/10.1097/MPG.0000000000001805	English	10.1097/MPG.0000000000001805
rayyan-1143491857	Analysis of pediatric pancreatitis (APPLE). Multicenter prospective data collection and analysis by the Hungarian pancreatic study group	2017	Pancreatology	1424-3911	17	3	S122	Parniczky, A. and N√©meth, B. Cs and Mosztbacher, D. and T√≥th, A. Zs and L√°sztity, N. and Demcs√°k, A. and Szentesi, A. and Pinear, C. and Tokodi, I. and Vass, I. and Kadenczki, O. and Czelecz, J. and Andorka, C. and Ka√°n, K. and Horv√°th, E. and Juh√°sz, F. and Veres, G. and Guthy, I. and Tomsits, E. and G√°rdos, L. and Ila, V. and V√∂r√∂s, K. and Horv√°th, E. and Hegyi, P.	https://www.embase.com/search/results?subaction=viewrecord&id=L620414935&from=export	English
rayyan-1143491859	[Predictors of choledocholithiasis in patients sustaining acute biliary pancreatitis]	2004	Rev Assoc Med Bras (1992)	0104-4230 (Print) 0104-4230	50	4	391-5	Parreira, J. G. and Rego, R. E. and Campos, Td and Moreno, C. H. and Pacheco, A. M., Jr. and Rasslan, S.	https://www.scielo.br/j/ramb/a/mKkQzKr3rMpHBgfFJbxsrMP/?lang=pt&format=pdf	por
rayyan-1143491860	Early Hemoconcentration Is Associated with Increased Opioid Use in Hospitalized Patients with Acute Pancreatitis	2019	Pancreas	1536-4828 0885-3177	48	2	193-198	Parsa, N. and Faghih, M. and Gonzalez, F. G. and Moran, R. A. and Kamal, A. and Jalaly, N. Y. and Al-Grain, H. and Akshintala, V. S. and Makary, M. A. and Khashab, M. A. and Kalloo, A. N. and Singh, V. K.	https://www.embase.com/search/results?subaction=viewrecord&id=L626160033&from=export http://dx.doi.org/10.1097/MPA.0000000000001240	English	10.1097/MPA.0000000000001240
rayyan-1143491862	Does rectal indomethacin given for prevention of post-ERCP pancreatitis increase bleeding after biliary endoscopic sphincterotomy or cardiovascular mortality?: Post hoc analysis using prospective clinical trial data	2014	Medicine (United States)	1536-5964 0025-7974	93	26		Patai, √Å and Solymosi, N. and Patai, √Å V.	https://www.embase.com/search/results?subaction=viewrecord&id=L600787297&from=export http://dx.doi.org/10.1097/MD.0000000000000159	English	10.1097/MD.0000000000000159
rayyan-1143491863	Jaundice on Presentation Is Associated with Higher In-Patient Mortality and Complications in Patients Admitted for Acute Pancreatitis: A Retrospective Study Based on National Inpatient Sample Database	2022	Gastroenterol Res Pract	1687-6121 (Print) 1687-6121	2022		5048061	Patel, N. and Bodrya, K. and Patel, K. and Patel, N. and Patel, D. and Modi, R. and Matin, A.	https://downloads.hindawi.com/journals/grp/2022/5048061.pdf	eng
rayyan-1143491864	Outcomes of ERCP in patients with acute myocardial infarction: A national study	2019	American Journal of Gastroenterology	1572-0241	114		S513	Patel, P. and Ahlawat, S. and Patel, K.	https://www.embase.com/search/results?subaction=viewrecord&id=L630836556&from=export http://dx.doi.org/10.14309/01.ajg.0000593076.24106.a4	English
rayyan-1143491865	Celiac disease and recurrent pancreatitis	1999	Gastrointestinal Endoscopy	0016-5107	50	6	823-827	Patel, R. S. and Johlin F.C, Jr. and Murray, J. A.	https://www.embase.com/search/results?subaction=viewrecord&id=L29573416&from=export http://dx.doi.org/10.1016/S0016-5107(99)70166-5 https://www.giejournal.org/article/S0016-5107(99)70166-5/fulltext	English
rayyan-1143491866	Post-operative complications after pancreatic operative debridement: A comparative analysis of 643,441 patients with acute pancreatitis from national inpatient sample database (1998-2010)	2017	HPB	1477-2574	19		S160	Patil, S. and Parikh, J. and Jacobs, M.	https://www.embase.com/search/results?subaction=viewrecord&id=L621997081&from=export	English
rayyan-1143491867	Serum transaminase levels and cholescintigraphic abnormalities in acute biliary tract obstruction	1987	Archives of Internal Medicine	0003-9926	147	7	1249-1256	Patwardhan, R. V. and Smith, O. J. and Farmelant, M. H.	https://www.embase.com/search/results?subaction=viewrecord&id=L17102152&from=export http://dx.doi.org/10.1001/archinte.147.7.1249	English
rayyan-1143491868	Improved outcome of severe acute pancreatitis in the intensive care unit	2013	Crit Care Res Pract	2090-1305 (Print) 2090-1305	2013		897107	Pavlidis, P. and Crichton, S. and Lemmich Smith, J. and Morrison, D. and Atkinson, S. and Wyncoll, D. and Ostermann, M.		eng
rayyan-1143491870	Nonfasting Mild-to-Moderate Hypertriglyceridemia and Risk of Acute Pancreatitis	2016	JAMA Intern Med	2168-6106	176	12	1834-1842	Pedersen, S. B. and Langsted, A. and Nordestgaard, B. G.		eng
rayyan-1143491871	Disconnected pancreatic duct syndrome in severe acute pancreatitis: clinical and imaging characteristics and outcomes in a cohort of 31 cases	2008	Gastrointestinal Endoscopy	0016-5107	68	1	91-97	Pelaez-Luna, M. and Vege, S. S. and Petersen, B. T. and Chari, S. T. and Clain, J. E. and Levy, M. J. and Pearson, R. K. and Topazian, M. D. and Farnell, M. B. and Kendrick, M. L. and Baron, T. H.	https://www.embase.com/search/results?subaction=viewrecord&id=L50106004&from=export http://dx.doi.org/10.1016/j.gie.2007.11.041	English
rayyan-1143491873	COMPLIANCE WITH EVIDENCE-BASED CLINICAL GUIDELINES IN THE MANAGEMENT OF ACUTE BILIARY PANCREATITIS): THE MANCTRA-1 INTERNATIONAL COHORT STUDY	2022	United European Gastroenterology Journal	2050-6414	10		976	Pellino, G.	https://www.embase.com/search/results?subaction=viewrecord&id=L639453296&from=export http://dx.doi.org/10.1002/ueg2.12290 https://onlinelibrary.wiley.com/doi/pdfdirect/10.1002/ueg2.12290?download=true	English	10.1002/ueg2.12290
rayyan-1143491874	Relationship between pancreatic hormones and glucose metabolism: A crosssectional study in patients after acute pancreatitis	2016	American Journal of Physiology - Gastrointestinal and Liver Physiology	1522-1547 0193-1857	311	1	G50-G58	Pendharkar, S. A. and Asrani, V. M. and Xiao, A. Y. and Yoon, H. D. and Murphy, R. and Windsor, J. A. and Petrov, M. S.	https://www.embase.com/search/results?subaction=viewrecord&id=L611935763&from=export http://dx.doi.org/10.1152/ajpgi.00074.2016 https://journals.physiology.org/doi/pdf/10.1152/ajpgi.00074.2016	English	10.1152/ajpgi.00074.2016
rayyan-1143491875	Study on the risk factors of complications resulted from endoscopic retrograde cholangiopancreatography	2010	Chinese Critical Care Medicine	1003-0603	22	4	217-220	Peng, X. B. and Yang, Y. S. and Linghu, E. Q. and Cai, F. C. and Wang, X. D. and Du, H. and Meng, J. Y. and Wang, H. B. and Li, W.	https://www.embase.com/search/results?subaction=viewrecord&id=L359064512&from=export http://dx.doi.org/10.3760/cma.j.issn.1003-0603.2010.04.008	Chinese	10.3760/cma.j.issn.1003-0603.2010.04.008
rayyan-1143491876	Risk factors and outcomes of pancreatitis after open heart surgery	2005	Am J Surg	0002-9610 (Print) 0002-9610	190	3	401-5	Perez, A. and Ito, H. and Farivar, R. S. and Cohn, L. H. and Byrne, J. G. and Rawn, J. D. and Aranki, S. F. and Zinner, M. J. and Tilney, N. L. and Brooks, D. C. and Ashley, S. W. and Banks, P. A. and Whang, E. E.		eng
rayyan-1143491878	Factors associated with frequent opioid use in children with acute recurrent or chronic pancreatitis	2018	Journal of Pediatric Gastroenterology and Nutrition	1536-4801	67		S118-S119	Perito, E. and Palermo, T. and Pohl, J. and Mascarenhas, M. and Abu-El-Haija, M. and Barth, B. and Bellin, M. and Fishman, D. and Freedman, S. and Gariepy, C. and Giefer, M. and Gonska, T. and Heyman, M. B. and Himes, R. and Husain, S. and Lin, T. and Liu, Q. and Maqbool, A. and McFerron, B. and Morinville, V. and Nathan, J. and Ooi, C. and Rhee, S. and Schwarzenberg, S. and Shah, U. and Troendle…	https://www.embase.com/search/results?subaction=viewrecord&id=L625227991&from=export http://dx.doi.org/10.1097/MPG.0000000000002164	English
rayyan-1143491879	Are drugs a risk factor of post-ERCP pancreatitis?	2003	Gastrointestinal Endoscopy	0016-5107	58	5	696-700	Perney, P. and Berthier, E. and Pageaux, G. P. and Hillaire-Buys, D. and Roques, V. and Fabbro-Peray, P. and Melki, M. and Hanslik, B. and Bauret, P. and Larrey, D. and Blayac, J. P. and Blanc, F.	https://www.embase.com/search/results?subaction=viewrecord&id=L37370482&from=export http://dx.doi.org/10.1016/S0016-5107(03)02019-4 https://www.giejournal.org/article/S0016-5107(03)02019-4/fulltext	English
rayyan-1143491883	Circulating lymphocyte subsets in human acute pancreatitis	1995	Pancreas	0885-3177 (Print) 0885-3177	11	1	95-100	Pezzilli, R. and Billi, P. and Beltrandi, E. and Maldini, M. and Mancini, R. and Morselli Labate, A. M. and Miglioli, M.		eng
rayyan-1143491885	Rhabdomyolysis and acute pancreatitis	1999	J Gastroenterol Hepatol	0815-9319 (Print) 0815-9319	14	2	168-71	Pezzilli, R. and Billi, P. and Cappelletti, O. and Barakat, B. and Miglio, F.	https://onlinelibrary.wiley.com/doi/abs/10.1046/j.1440-1746.1999.01835.x?sid=nlm%3Apubmed	eng
rayyan-1143491886	Behavior of serum soluble interleukin-2 receptor, soluble CD8 and soluble CD4 in the early phases of acute pancreatitis	1994	Digestion	0012-2823 (Print) 0012-2823	55	4	268-73	Pezzilli, R. and Billi, P. and Gullo, L. and Beltrandi, E. and Maldini, M. and Mancini, R. and Incorvaia, L. and Miglioli, M.		eng
rayyan-1143491887	Serum amylase and lipase concentrations and lipase/amylase ratio in assessment of etiology and severity of acute pancreatitis	1993	Dig Dis Sci	0163-2116 (Print) 0163-2116	38	7	1265-9	Pezzilli, R. and Billi, P. and Miglioli, M. and Gullo, L.		eng
rayyan-1143491888	Early activation of peripheral lymphocytes in human acute pancreatitis	2003	J Clin Gastroenterol	0192-0790 (Print) 0192-0790	36	4	360-3	Pezzilli, R. and Maldini, M. and Morselli-Labate, A. M. and Barakat, B. and Romboli, E. and Beltrandi, E. and Migliori, M. and Tomassetti, P. and Corinaldesi, R.		eng
rayyan-1143491890	Known genetic susceptibility factors for chronic pancreatitis in patients of European ancestry are rare in patients of African ancestry	2018	Pancreatology	1424-3903 (Print) 1424-3903	18	5	528-535	Phillips, A. E. and LaRusch, J. and Greer, P. and Abberbock, J. and Alkaade, S. and Amann, S. T. and Anderson, M. A. and Baillie, J. and Banks, P. A. and Brand, R. E. and Conwell, D. and Cot√©, G. A. and Forsmark, C. E. and Gardner, T. B. and Gelrud, A. and Guda, N. and Lewis, M. and Money, M. E. and Muniraj, T. and Sandhu, B. S. and Sherman, S. and Singh, V. K. and Slivka, A. and Tang, G. and Wi…	https://www.ncbi.nlm.nih.gov/pmc/articles/PMC8715541/pdf/nihms-985504.pdf	eng
rayyan-1143491891	Prior history of pancreatitis accelerates the development of pancreatic adenocarcinoma	2018	Pancreas	1536-4828 0885-3177	47	10	1262-1266	Phillips, A. E. and Shah, N. and Borhani, A. A. and Yadav, D. and Brand, R. E.	https://www.embase.com/search/results?subaction=viewrecord&id=L624638329&from=export http://dx.doi.org/10.1097/MPA.0000000000001160 https://www.ncbi.nlm.nih.gov/pmc/articles/PMC6191322/pdf/nihms-1504133.pdf	English	10.1097/MPA.0000000000001160
rayyan-1143491892	Hyperparathyroid crisis: use of bisphosphonates as a bridge to parathyroidectomy	2008	J Am Coll Surg	1072-7515	206	6	1106-15	Phitayakorn, R. and McHenry, C. R.		eng
rayyan-1143491893	Abdominal manifestation and complications in systemic lupus erythematosus: emphasis on CT findings	2007	J Med Assoc Thai	0125-2208 (Print) 0125-2208	90	10	2112-20	Phongkitkarun, S. and Boonnumsirikij, M. and Jatchavala, J. and Tong-u-thaisri, P.		eng
rayyan-1143491894	The results of severe acute pancreatitis treatment with continuous regional arterial infusion of protease inhibitor and antibiotic: A randomized controlled study	2010	Pancreas	0885-3177	39	6	863-867	Pia≈õcik, M. and Rydzewska, G. and Milewski, J. and Olszewski, S. and Furmanek, M. and Walecki, J. and Gabryelewicz, A.	https://www.embase.com/search/results?subaction=viewrecord&id=L359285682&from=export http://dx.doi.org/10.1097/MPA.0b013e3181d37239	English
rayyan-1143491897	Investigating the factors affecting the development of biliary pancreatitis and their relationship with the type and severity of complications	2021	Middle East Journal of Digestive Diseases	2008-5249 2008-5230	13	1	43-48	Pirouz, A. and Sadeghian, E. and Jafari, M. and Eslamian, R. and Elyasinia, F. and Mohammadi-Vajari, M. A. and Abdehgah, A. G. and Soroush, A.	https://www.embase.com/search/results?subaction=viewrecord&id=L2005967761&from=export http://dx.doi.org/10.34172/mejdd.2021.202 https://www.ncbi.nlm.nih.gov/pmc/articles/PMC8531934/pdf/mejdd-13-43.pdf	English	10.34172/mejdd.2021.202
rayyan-1143491899	Usefulness and limitations of the one step approach to managing biliary pancreatitis	2014	Surgical Endoscopy and Other Interventional Techniques	0930-2794	28		379	Pistorio, A. and Richardson, C. and Ryan, H. and St. Hill, C. R. and Johnson, M. and Ingle, M. and Ozobia, N. I.	https://www.embase.com/search/results?subaction=viewrecord&id=L71480300&from=export http://dx.doi.org/10.1007/s00464-014-3476-z	English
rayyan-1143491902	Positive predictive value (PPV) of ICD-9 discharge diagnosis of acute pancreatitis (AP)	2012	American Journal of Gastroenterology	0002-9270	107		S104	Podugu, A. and Lee, P. J. and Bhatt, A. and Holmes, J. and Lopez, R. and Stevens, T.	https://www.embase.com/search/results?subaction=viewrecord&id=L70893864&from=export http://dx.doi.org/10.1038/ajg.2012.269	English	10.1038/ajg.2012.269
rayyan-1143491903	Positive predictive value of ICD-9 discharge diagnosis of acute pancreatitis	2014	Pancreas	0885-3177	43	6	969	Podugu, A. and Lee, P. J. and Bhatt, A. and Holmes, J. and Lopez, R. and Stevens, T.		eng
rayyan-1143491904	B Cell Activating Factor of the Tumor Necrosis Factor Family (BAFF) Behaves as an Acute Phase Reactant in Acute Pancreatitis	2013	PLoS ONE	1932-6203	8	1		Pongratz, G. and Hochrinner, H. and Straub, R. H. and Lang, S. and Br√ºnnler, T.	https://www.embase.com/search/results?subaction=viewrecord&id=L368116205&from=export http://dx.doi.org/10.1371/journal.pone.0054297 https://journals.plos.org/plosone/article/file?id=10.1371/journal.pone.0054297&type=printable	English
rayyan-1143491905	IGG4 related autoimmune pancreatitis and sclerosing cholangitis: Impact of disease distribution on prognosis	2021	United European Gastroenterology Journal	2050-6414	9		744-745	Poo, S. and Rogalsky, D. and Chin, J. L. and Chan, G. P. S.	https://www.embase.com/search/results?subaction=viewrecord&id=L636331911&from=export http://dx.doi.org/10.1002/ueg2.12144	English	10.1002/ueg2.12144
rayyan-1143491906	The effect of aspirin use on severity of acute pancreatitis in hospitalized patients	2014	United European Gastroenterology Journal	2050-6406	2	1	A471-A472	Poowanawittayakom, N. and Flicker, M.	https://www.embase.com/search/results?subaction=viewrecord&id=L72262259&from=export http://dx.doi.org/10.1177/2050640614548980 https://journals.sagepub.com/doi/10.1177/2050640614548980	English	10.1177/2050640614548980
rayyan-1143491910	Serum level of galectin-3 in early detection of acute pancreatitis	2021	Middle East Journal of Digestive Diseases	2008-5249 2008-5230	13	4	350-355	Porozan, S. and Alavinejad, P. and Mozafari, J. and Mousavi, H. K. and Delirrooyfard, A.	https://www.embase.com/search/results?subaction=viewrecord&id=L2014852647&from=export http://dx.doi.org/10.34172/mejdd.2021.246	English	10.34172/mejdd.2021.246
rayyan-1143491911	Obesity as a predictor of severity in acute pancreatitis	1991	Int J Pancreatol	0169-4197 (Print) 0169-4197	10	3	247-52	Porter, K. A. and Banks, P. A.		eng
rayyan-1143491912	Evidence against a role for polymorphisms at tumor necrosis factor, interleukin-1 and interleukin-1 receptor antagonist gene loci in the regulation of disease severity in acute pancreatitis	2001	Surgery	0039-6060	129	5	633-640	Powell, J. J. and Fearon, K. C. H. and Siriwardena, A. K. and Ross, J. A.	https://www.embase.com/search/results?subaction=viewrecord&id=L32374995&from=export http://dx.doi.org/10.1067/msy.2001.113375	English
rayyan-1143491914	Early EUS of the bile duct before endoscopic sphincterotomy for acute biliary pancreatitis	2001	Gastrointest Endosc	0016-5107 (Print) 0016-5107	54	6	724-9	Prat, F. and Edery, J. and Meduri, B. and Chiche, R. and Ayoun, C. and Bodart, M. and Grange, D. and Loison, F. and Nedelec, P. and Sbai-Idrissi, M. S. and Valverde, A. and Vergeau, B.		eng
rayyan-1143491918	Risk factors for pancreatitis in older women: The Iowa Women's Health Study	2015	Annals of Epidemiology	1873-2585 1047-2797	25	7	544-548	Prizment, A. E. and Jensen, E. H. and Hopper, A. M. and Virnig, B. A. and Anderson, K. E.	https://www.embase.com/search/results?subaction=viewrecord&id=L601999556&from=export http://dx.doi.org/10.1016/j.annepidem.2014.12.010	English	10.1016/j.annepidem.2014.12.010
rayyan-1143491920	A 5-Year Retrospective Cohort Study: Epidemiology, Etiology, Severity, and Outcomes of Acute Pancreatitis	2020	Pancreas	1536-4828 0885-3177	49	9	1161-1167	Pu, W. and Luo, G. and Chen, T. and Jing, L. and Hu, Q. and Li, X. and Xia, H. and Deng, M. and L√º, M. and Chen, X.	https://www.embase.com/search/results?subaction=viewrecord&id=L634976239&from=export http://dx.doi.org/10.1097/MPA.0000000000001637	English
rayyan-1143491921	Blood purirication methods for treatment of organ failure in patients with severe pancreatitis	2001	Zentralblatt fur Chirurgie	0044-409X	126	10	780-784	Pupelis, G. and Austrums, E. and Snippe, K.	https://www.embase.com/search/results?subaction=viewrecord&id=L33031918&from=export http://dx.doi.org/10.1055/s-2001-18264	German
rayyan-1143491922	Ultrasound-Assisted Focused Open Necrosectomy in the Treatment of Necrotizing Pancreatitis	2015	Journal of the Pancreas	1590-8577	16	2	150-158	Pupelis, G. and Fokin, V. and Zeiza, K. and Kazaka, I. and Pereca, J. and Skuja, V. and Boka, V.	https://www.embase.com/search/results?subaction=viewrecord&id=L603180107&from=export	English
rayyan-1143491923	Oral feeding in necrotizing pancreatitis	2014	Acta Chirurgica Belgica	0001-5458	114	1	34-39	Pupelis, G. and Plaudis, H. and Zeiza, K. and Drozdova, N. and Mukans, M. and Boka, V.	https://www.embase.com/search/results?subaction=viewrecord&id=L1372641836&from=export	English
rayyan-1143491924	Management of severe acute pancreatitis: a 17-year experience in a single institution	2018	HPB	1477-2574 1365-182X	20		S512-S513	Pupelis, G. and Zeiza, K. and Pavlovics, M. and Starinskis, R. and Fokins, V. and Atstupens, K. and Plaudis, H.	https://www.embase.com/search/results?subaction=viewrecord&id=L2001142609&from=export http://dx.doi.org/10.1016/j.hpb.2018.06.1890	English	10.1016/j.hpb.2018.06.1890
rayyan-1143491925	Conservative approach in the management of severe acute pancreatitis: Eight-year experience in a single institution	2008	HPB	1365-182X 1477-2574	10	5	347-355	Pupelis, G. and Zeiza, K. and Plaudis, H. and Suhova, A.	https://www.embase.com/search/results?subaction=viewrecord&id=L352557296&from=export http://dx.doi.org/10.1080/13651820802140737	English
rayyan-1143491926	Artificial neural networks accurately predict intra-abdominal infection in moderately severe and severe acute pancreatitis	2019	J Dig Dis	1751-2972	20	9	486-494	Qiu, Q. and Nian, Y. J. and Tang, L. and Guo, Y. and Wen, L. Z. and Wang, B. and Chen, D. F. and Liu, K. J.		eng
rayyan-1143491928	Influence of comorbidity on the prognosis of acute pancreatitis	2015	Pancreatology	1424-3903	15	3	S67	Quesada-V√°zquez, N. and Marqu√©s-Garc√≠a, P. and Gonz√°lez-Cruz, I. I. and Mu√±ante, M. E. P. and Oms, L. and Esteba, M. D. and Pardillos-Tom√©, A. and Bajador, E. and Moreno, O. and Cervera, J. I. and Mart√≠nez-Ares, D. and Bondelle-Bello, M. P. and Arg√ºelles-Arias, F. and Arg√ºelles-Arias, A. M. and De-Madaria, E.	https://www.embase.com/search/results?subaction=viewrecord&id=L71952187&from=export	English
rayyan-1143491929	Secondary Causes of Hypertriglyceridemia are Prevalent Among Patients Presenting With Hypertriglyceridemia Induced Acute Pancreatitis	2021	Am J Med Sci	0002-9629	361	5	616-623	Qureshi, T. M. and Khan, A. and Javaid, H. and Tabash, A. and Hussein, M. S. and Othman, M. O.	https://www.amjmedsci.org/article/S0002-9629(21)00005-7/fulltext	eng
rayyan-1143491930	Low-molecular-weight heparin does not prevent acute post-ERCP pancreatitis	2004	Gastrointestinal Endoscopy	0016-5107	59	6	606-613	Rabenstein, T. and Fischer, B. and Wie√üner, V. and Schmidt, H. and Radespiel-Tr√∂ger, M. and Hochberger, J. and M√ºhldorfer, S. and Nusko, G. and Messmann, H. and Sch√∂lmerich, J. and Schulz, H. J. and Sch√∂nek√§s, H. and Hahn, E. G. and Schneider, H. T.	https://www.embase.com/search/results?subaction=viewrecord&id=L38609687&from=export http://dx.doi.org/10.1016/S0016-5107(04)00159-2	English
rayyan-1143491931	Pressure measurements from biliary and pancreatic segments of sphincter of Oddi. Comparison between patients with functional abdominal pain, biliary, or pancreatic disease	1991	Dig Dis Sci	0163-2116 (Print) 0163-2116	36	1	71-4	Raddawi, H. M. and Geenen, J. E. and Hogan, W. J. and Dodds, W. J. and Venu, R. P. and Johnson, G. K.	https://link.springer.com/article/10.1007/BF01300090	eng
rayyan-1143491932	D-dimer in acute pancreatitis: A new approach for an early assessment of organ failure	2009	Pancreas	0885-3177	38	6	655-660	Radenkovic, D. and Bajec, D. and Ivancevic, N. and Milic, N. and Bumbasirevic, V. and Jeremic, V. and Djukic, V. and Stefanovic, B. and Stefanovie, B. and Milosevic-Zbutega, G. and Gregoric, P.	https://www.embase.com/search/results?subaction=viewrecord&id=L355118486&from=export http://dx.doi.org/10.1097/MPA.0b013e3181a66860	English	10.1097/MPA.0b013e3181a66860
rayyan-1143491933	Lung complications in acute pancreatitis	2007	Jop	1590-8577	8	2	177-85	Raghu, M. G. and Wig, J. D. and Kochhar, R. and Gupta, D. and Gupta, R. and Yadav, T. D. and Agarwal, R. and Kudari, A. K. and Doley, R. P. and Javed, A.		eng
rayyan-1143491934	Serum macrophage migration inhibitory factor is an early marker of pancreatic necrosis in acute pancreatitis	2007	Ann Surg	0003-4932 (Print) 0003-4932	245	2	282-9	Rahman, S. H. and Menon, K. V. and Holmfield, J. H. and McMahon, M. J. and Guillou, J. P.		eng
rayyan-1143491936	Hyperglycemia and diabetes mellitus in children with pancreatitis	2011	Journal of Pediatrics	0022-3476	158	4	612-626.e1	Raman, V. S. and Loar, R. W. and Renukuntla, V. S. and Hassan, K. V. and Fishman, D. S. and Gilger, M. A. and Heptulla, R. A.	https://www.embase.com/search/results?subaction=viewrecord&id=L51160426&from=export http://dx.doi.org/10.1016/j.jpeds.2010.09.066	English
rayyan-1143491937	Acute pancreatitis after gynecologic and obstetric surgery	1999	American Journal of Obstetrics and Gynecology	0002-9378	181	3	542-546	Ramsey, P. S. and Podratz, K. C.	https://www.embase.com/search/results?subaction=viewrecord&id=L29453510&from=export http://dx.doi.org/10.1016/S0002-9378(99)70490-4 https://www.ajog.org/article/S0002-9378(99)70490-4/fulltext	English	10.1016/S0002-9378(99)70490-4
rayyan-1143491938	Endoscopic ultrasound-guided transmural drainage of walled-off pancreatic necrosis in patients with portal hypertension and intra-abdominal collaterals	2017	Indian Journal of Gastroenterology	0975-0711 0254-8860	36	5	400-404	Rana, S. S. and Sharma, R. and Ahmed, S. U. and Gupta, R.	https://www.embase.com/search/results?subaction=viewrecord&id=L618953415&from=export http://dx.doi.org/10.1007/s12664-017-0792-y https://link.springer.com/article/10.1007/s12664-017-0792-y	English
rayyan-1143491939	Asparaginase-Associated Pancreatitis in ALL: Results from the NOPHO ALL2008 Treatment of Patients 1-45 Years	2019	Blood	1528-0020 0006-4971	134		3820	Rank, C. U. and Wolthers, B. O. and Grell, K. and Albertsen, B. K. and Frandsen, T. L. and Overgaard, U. M. and Toft, N. and Nielsen, O. J. and Wehner, P. S. and Harila-Saari, A. and Heyman, M. and Abrahamsson, J. and Nor√©n-Nystr√∂m, U. and Tomaszewska-Toporska, B. and Lund, B. and Jarvis, K. B. and Quist-Paulsen, P. and Vaitkeviciene, G. E. and Gri≈°keviƒçius, L. and Taskinen, M. and Wartiovaar…	https://www.embase.com/search/results?subaction=viewrecord&id=L2013204214&from=export http://dx.doi.org/10.1182/blood-2019-122275	English
rayyan-1143491940	Open Surgical versus Minimal Invasive Necrosectomy of the Pancreas-A Retrospective Multicenter Analysis of the German Pancreatitis Study Group	2016	PLoS One	1932-6203	11	9	e0163651	Rasch, S. and Phillip, V. and Reichel, S. and Rau, B. and Zapf, C. and Rosendahl, J. and Halm, U. and Zach√§us, M. and M√ºller, M. and Kleger, A. and Neesse, A. and Hampe, J. and Ellrichmann, M. and R√ºckert, F. and Strau√ü, P. and Arlt, A. and Ellenrieder, V. and Gress, T. M. and Hartwig, W. and Klar, E. and M√∂ssner, J. and Post, S. and Schmid, R. M. and Seufferlein, T. and Siech, M. and Werner…		eng
rayyan-1143491941	Prediction of Outcome in Acute Pancreatitis by the qSOFA and the New ERAP Score	2022	Dig Dis Sci	0163-2116 (Print) 0163-2116	67	4	1371-1378	Rasch, S. and Pichlmeier, E. M. and Phillip, V. and Mayr, U. and Schmid, R. M. and Huber, W. and Lahmer, T.	https://link.springer.com/content/pdf/10.1007/s10620-021-06945-z.pdf	eng
rayyan-1143491942	Influence of extracorporeal cytokine adsorption on hemodynamics in severe acute pancreatitis: Results of the matched cohort pancreatitis cytosorbents inflammatory cytokine removal (PACIFIC) study	2022	Artif Organs	0160-564x	46	6	1019-1026	Rasch, S. and Sancak, S. and Erber, J. and Wie√üner, J. and Schulz, D. and Huberle, C. and Alg√ºl, H. and Schmid, R. M. and Lahmer, T.	https://onlinelibrary.wiley.com/doi/pdfdirect/10.1111/aor.14195?download=true	eng
rayyan-1143491943	Surgical treatment of necrotizing pancreatitis by necrosectomy and closed lavage: Changing patient characteristics and outcome in a 19-year, single-center series	2005	Surgery	0039-6060	138	1	28-39	Rau, B. and Bothe, A. and Beger, H. G.	https://www.embase.com/search/results?subaction=viewrecord&id=L40933769&from=export http://dx.doi.org/10.1016/j.surg.2005.03.010 https://www.surgjournal.com/article/S0039-6060(05)00135-2/fulltext	English
rayyan-1143491944	Role of ultrasonographically guided fine-needle aspiration cytology in the diagnosis of infected pancreatic necrosis	1998	Br J Surg	0007-1323 (Print) 0007-1323	85	2	179-84	Rau, B. and Pralle, U. and Mayer, J. M. and Beger, H. G.	https://academic.oup.com/bjs/article/85/2/179/6270010	eng
rayyan-1143491945	Clinical value of lipopolysaccharide-binding protein (LBP) determinations in acute pancreatitis	2003	Langenbecks Arch Surg	1435-2443 (Print) 1435-2443	388	3	181-8	Rau, B. and Steinbach, G. and Kr√ºger, C. M. and Baumgart, K. and Schilling, M. and Beger, H. G.	https://link.springer.com/article/10.1007/s00423-003-0390-6	eng
rayyan-1143491946	Early assessment of pancreatic infections and overall prognosis in severe acute pancreatitis by procalcitonin (PCT): a prospective international multicenter study	2007	Ann Surg	0003-4932 (Print) 0003-4932	245	5	745-54	Rau, B. M. and Kemppainen, E. A. and Gumbs, A. A. and B√ºchler, M. W. and Wegscheider, K. and Bassi, C. and Puolakkainen, P. A. and Beger, H. G.		eng
rayyan-1143491947	Complications and outcome in acute pancreatitis. A single centre, retrospective study	2008	Pancreas	0885-3177	36	2	220	Raul, S. and Nelly, N. and Raina, V. and Vakil, R. and Paljor, Y. and Joseph, S.	https://www.embase.com/search/results?subaction=viewrecord&id=L70021817&from=export http://dx.doi.org/10.1097/01.MPA.0000311845.88548.ee	English	10.1097/01.MPA.0000311845.88548.ee
rayyan-1143491948	Hypoxic hepatitis in critically ill patients: incidence, etiology and risk factors for mortality	2011	J Anesth	0913-8668	25	1	50-6	Raurich, J. M. and Llompart-Pou, J. A. and Ferreruela, M. and Colomar, A. and Molina, M. and Royo, C. and Ayestar√°n, I. and Ib√°√±ez, J.	https://link.springer.com/article/10.1007/s00540-010-1058-3	eng
rayyan-1143491949	Outcome of minimally invasive pancreatic necrosectomy without irrigation	2012	Pancreatology	1424-3903	12	3	e13-e14	Raza, S. S. and Malde, D. J. and Khan, N. and Aldouri, A. and Menon, K. and Smith, A. M.	https://www.embase.com/search/results?subaction=viewrecord&id=L70819432&from=export	English
rayyan-1143491950	Reliability of acute pancreatitis diagnosis coding in a National Patient Register: a validation study in Sweden	2011	Pancreatology	1424-3903	11	5	525-32	Razavi, D. and Ljung, R. and Lu, Y. and Andr√©n-Sandberg, A. and Lindblad, M.		eng
rayyan-1143491951	Acute Pancreatitis after Pancreatoduodenectomy in a Referral Center in Per√∫	2022	HPB	1477-2574 1365-182X	24		S245	Rego, F. R. and Paredes, G. R. and Ch√°vez, G. A. H. and De Vinatea de C√°rdenas, J. and Barrios, F. K. and Sing, J. T. and Le√≥n, M. U. and Hurtado, W. L. and Gamio, J. A.	https://www.embase.com/search/results?subaction=viewrecord&id=L2020589106&from=export http://dx.doi.org/10.1016/j.hpb.2022.05.511 https://www.hpbonline.org/article/S1365-182X(22)00646-3/pdf	English	10.1016/j.hpb.2022.05.511
rayyan-1143491952	Effects of high-volume hemofiltration on alveolar-arterial oxygen exchange in patients with refractory septic shock	2011	World J Emerg Med	1920-8642 (Print) 1920-8642	2	2	127-31	Ren, H. S. and Gao, S. X. and Wang, C. T. and Chu, Y. F. and Jiang, J. J. and Zhang, J. C. and Meng, M. and Qi, G. Q. and Ding, M.	https://www.ncbi.nlm.nih.gov/pmc/articles/PMC4129696/pdf/WJEM-2-127.pdf	eng
rayyan-1143491953	Biliary versus alcohol-related infected pancreatic necrosis similarities and differences in the follow-up	2007	Pancreas	0885-3177	35	3	267-272	Reszetow, J. and Haƒá, S. and Dobrowolski, S. and Stefaniak, T. and Wajda, Z. and Gruca, Z. and ≈öledzi≈Ñski, Z. and Studniarek, M.	https://www.embase.com/search/results?subaction=viewrecord&id=L47482521&from=export http://dx.doi.org/10.1097/MPA.0b013e31805b8319	English	10.1097/MPA.0b013e31805b8319
rayyan-1143491958	The utility of early cross-sectional imaging to evaluate suspected acute mild pancreatitis	2018	Annals of Gastroenterology	1792-7463 1108-7471	31	5	628-632	Reynolds, P. T. and Brady, E. K. and Chawla, S.	https://www.embase.com/search/results?subaction=viewrecord&id=L623723958&from=export http://dx.doi.org/10.20524/aog.2018.0291 https://www.ncbi.nlm.nih.gov/pmc/articles/PMC6102458/pdf/AnnGastroenterol-31-628.pdf	English	10.20524/aog.2018.0291
rayyan-1143491959	Ultrasound has limited diagnostic utility in children with acute lymphoblastic leukemia developing pancreatitis	2021	Pediatr Blood Cancer	1545-5009 (Print) 1545-5009	68	1	e28730	Richardson, R. and Morin, C. E. and Wheeler, C. A. and Guo, Y. and Li, Y. and Jeha, S. and Inaba, H. and Pui, C. H. and Karol, S. E. and McCarville, M. B.	https://www.ncbi.nlm.nih.gov/pmc/articles/PMC7931369/pdf/nihms-1667254.pdf	eng
rayyan-1143491960	Inflammatory cytokines, C reactive protein, and procalcitonin as early predictors of necrosis infection in acute necrotizing pancreatitis	2003	Surgery	0039-6060	133	3	257-262	Rich√©, F. C. and Cholley, B. P. and Laisn√©, M. J. C. and Vicaut, E. and Panis, Y. H. and Lajeunie, E. J. and Boudiaf, M. and Valleur, P. D.	https://www.embase.com/search/results?subaction=viewrecord&id=L36390786&from=export http://dx.doi.org/10.1067/msy.2003.70	English	10.1067/msy.2003.70
rayyan-1143491961	Risk of Pancreatic Cancer After a Primary Episode of Acute Pancreatitis	2017	Pancreas	0885-3177	46	8	1018-1022	Rijkers, A. P. and Bakker, O. J. and Ahmed Ali, U. and Hagenaars, Jcjp and van Santvoort, H. C. and Besselink, M. G. and Bollen, T. L. and van Eijck, C. H.		eng
rayyan-1143491962	Inpatient Outcomes of Acute Pancreatitis Among Patients With Systemic Lupus Erythematosus: A Nationwide Analysis	2021	Cureus	2168-8184 (Print) 2168-8184	13	7	e16349	Rim, D. and Kaye, A. and Choi, C. and Ahlawat, S.		eng
rayyan-1143491963	Thromboembolic Complications in the First Year after Acute Pancreatitis Diagnosis	2021	Pancreas	1536-4828 0885-3177	50	5	751-755	Robbins, A. J. and Lusczek, E. and Bellin, M. D. and Benner, A. and Alwan, F. S. and Beilman, G. J.	https://www.embase.com/search/results?subaction=viewrecord&id=L635425049&from=export http://dx.doi.org/10.1097/MPA.0000000000001827 https://www.ncbi.nlm.nih.gov/pmc/articles/PMC8192482/pdf/nihms-1692913.pdf	English	10.1097/MPA.0000000000001827
rayyan-1143491965	Impact of Radiologic Intervention on Mortality in Necrotizing Pancreatitis the role of organ failure	2009	Archives of Surgery	0004-0010 1538-3644	144	3	261-265	Rocha, F. G. and Benoit, E. and Zinner, M. J. and Whang, E. E. and Banks, P. A. and Ashley, S. W. and Mortele, K. J.	https://www.embase.com/search/results?subaction=viewrecord&id=L354381110&from=export http://dx.doi.org/10.1001/archsurg.2008.587 https://jamanetwork.com/journals/jamasurgery/fullarticle/404701	English
rayyan-1143491966	Noninvasive vs. selective invasive biliary imaging for acute biliary pancreatitis: An economic evaluation by using decision tree analysis	2005	Gastrointestinal Endoscopy	0016-5107	61	1	86-97	Romagnuolo, J. and Currie, G.	https://www.embase.com/search/results?subaction=viewrecord&id=L40173942&from=export http://dx.doi.org/10.1016/S0016-5107(04)02472-1	English
rayyan-1143491968	Impact of intensive hydration on the incidence of post-ercp pancreatitis: double-blinded randomized controlled trial	2016	Gastrointestinal endoscopy		83	5	AB250	Rosa, B. and Carvalho, P. B. and De Castro, F. D. and Barbosa, M. and Magalh√£es, J. and Cotter, J.	https://www.cochranelibrary.com/central/doi/10.1002/central/CN-01160421/full
rayyan-1143491969	Intra-abdominal pressure as a marker of severity in acute pancreatitis	2007	Surgery	0039-6060	141	2	173-178	Rosas, J. M. H. and Soto, S. N. and Aracil, J. S. and Cladera, P. R. and Borlan, R. H. and Sanchez, A. V. and Ros, F. B. and Posa, L. G.	https://www.embase.com/search/results?subaction=viewrecord&id=L46149861&from=export http://dx.doi.org/10.1016/j.surg.2006.04.016 https://www.surgjournal.com/article/S0039-6060(06)00298-4/fulltext	English	10.1016/j.surg.2006.04.016
rayyan-1143491970	Combined endoscopic and percutaneous drainage of organized pancreatic necrosis	2010	Gastrointestinal Endoscopy	0016-5107 1097-6779	71	1	79-84	Ross, A. and Gluck, M. and Irani, S. and Hauptmann, E. and Fotoohi, M. and Siegal, J. and Robinson, D. and Crane, R. and Kozarek, R.	https://www.embase.com/search/results?subaction=viewrecord&id=L50683167&from=export http://dx.doi.org/10.1016/j.gie.2009.06.037 https://www.giejournal.org/article/S0016-5107(09)02196-8/fulltext	English
rayyan-1143496454	Pancreatic debridement for necrotizing pancreatitis: National outcomes and predictors of mortality	2015	HPB	1365-182X	17		53	Ross, S. W. and Hanna, E. M. and Kirks, R. C. and Seshadri, R. and Martinie, J. B. and Swan, R. Z. and Iannitti, D. A.	https://www.embase.com/search/results?subaction=viewrecord&id=L71812447&from=export http://dx.doi.org/10.1111/hpb.12399_12/abstract	English	10.1111/hpb.12399_12/abstract
rayyan-1143496455	Intestinal failure in patients with acute necrotizing pancreatitis complicated by intra-abdominal hypertension	2017	Anaesthesiology Intensive Therapy	1731-2531	49		15-16	Rotar, O. and Khomiak, I. and Nazarchuk, M. and Petrovsky, G. and Rotar, V. and Fishbach, M.	https://www.embase.com/search/results?subaction=viewrecord&id=L617007872&from=export	English
rayyan-1143496456	Value of local sCD14-ST (presepsin) for diagnosis of pancreatic necrosis infection	2016	Pancreatology	1424-3911	16	4	S46	Rotar, O. and Khomiak, I. and Petrovsky, G. and Rotar, V. and Fishbach, M. and Konyk, O.	https://www.embase.com/search/results?subaction=viewrecord&id=L617765534&from=export	English
rayyan-1143496457	Intestinal failure during acute necrotizing pancreatitis	2015	Pancreatology	1424-3903	15	3	S52	Rotar, O. and Khomiak, I. and Rotar, V. and Taneja, K.	https://www.embase.com/search/results?subaction=viewrecord&id=L71952142&from=export	English
rayyan-1143496458	Renin‚ÄìAngiotensin‚ÄìAldosterone System Inhibitors and Risk of Acute Pancreatitis: A Population-Based Cohort Study	2022	Drug Safety	1179-1942 0114-5916	45	1	65-74	Rouette, J. and Yin, H. and McDonald, E. G. and Barkun, A. and Azoulay, L.	https://www.embase.com/search/results?subaction=viewrecord&id=L2014067348&from=export http://dx.doi.org/10.1007/s40264-021-01128-1	English
rayyan-1143496459	Scoring systems for predicting outcome in acute hemorrhagic necrotizing pancreatitis	1992	Eur J Surg	1102-4151 (Print) 1102-4151	158	3	167-71	Roumen, R. M. and Schers, T. J. and de Boer, H. H. and Goris, R. J.		eng
rayyan-1143496460	Acute pancreatitis complicated with refractory ARDS supported by ECMO: A French multicentric retrospective study (preliminary results)	2020	Intensive Care Medicine Experimental	2197-425X	8			Rozencwajg, S. and Tran Dinh, A. and Foubert, A. and Haye, G. and Seguin, P. and Dupont, H. and Guitard, P. G. and Veber, B. and Godet, T. and Bazin, J. E. and Montravers, P.	https://www.embase.com/search/results?subaction=viewrecord&id=L634008684&from=export http://dx.doi.org/10.1186/s40635-020-00354-8	English	10.1186/s40635-020-00354-8
rayyan-1143496462	Characteristics of Pancreatic Fluid Collections Predict Disconnected Pancreatic Duct Syndrome in Acute Pancreatitis Requiring Endoscopic Intervention: A Single-Center Cohort Study	2023	Swiss Medical Weekly	1424-3997	153		33S	Ruesch, A. and Husarik, D. B. and Frei, R. and Semadeni, G. M. and Brand, S. and D√ºtschler, J. and Borovicka, J. and Frei, N. F.	https://www.embase.com/search/results?subaction=viewrecord&id=L642560267&from=export	English
rayyan-1143496464	The effect of dobutamine infusion on splanchnic blood flow and oxygen transport in patients with acute pancreatitis	1997	Intensive care medicine		23	7	732‚Äê737	Ruokonen, E. and Uusaro, A. and Alhava, E. and Takala, J.	https://www.cochranelibrary.com/central/doi/10.1002/central/CN-00143374/full https://link.springer.com/article/10.1007/s001340050401
rayyan-1143496465	Acute pancreatitis in pediatric patients with ventricular assist devices	2015	Journal of Heart and Lung Transplantation	1053-2498	34	4	S323-S324	Ryan, J. E. and Moore Ii, W. S. and Priest, M. and McCulloch, M. A. and Pizarro, C. and Davies, R. R.	https://www.embase.com/search/results?subaction=viewrecord&id=L71852940&from=export	English
rayyan-1143496466	Splenic parenchymal complications of pancreatitis: CT findings and natural history	1997	J Comput Assist Tomogr	0363-8715 (Print) 0363-8715	21	1	89-93	Rypens, F. and Devi√®re, J. and Zalcman, M. and Braud√©, P. and Van de Stadt, J. and Struyven, J. and Van Gansbeke, D.		eng
rayyan-1143496467	Low intracellular magnesium in patients with acute pancreatitis and hypocalcemia	1990	Western Journal of Medicine	0093-0415	152	2	145-148	Ryzen, E. and Rude, R. K.	https://www.embase.com/search/results?subaction=viewrecord&id=L20066808&from=export	English
rayyan-1143496469	CLINICAL OUTCOMES OF PATIENTS WITH ACUTE PANCREATITIS COMPLICATED WITH CONCOMITANT ACUTE MYOCARDIAL INFARCTION: AN ANALYSIS FROM A NATIONWIDE DATABASE	2023	Journal of the American College of Cardiology	1558-3597 0735-1097	81	8	1214	Sagheer, S. and Iyer, A. and Zaidi, S. H. and Yacob, O. and Andre, P. and Schevchuck, A. and Sheikh, A. B. and Wasty, N.	https://www.embase.com/search/results?subaction=viewrecord&id=L2023051265&from=export http://dx.doi.org/10.1016/S0735-1097(23)01658-3 https://www.sciencedirect.com/science/article/pii/S0735109723016583?via%3Dihub	English
rayyan-1143496470	Autoimmune pancreatitis: imaging features	2004	Radiology	0033-8419 (Print) 0033-8419	233	2	345-52	Sahani, D. V. and Kalva, S. P. and Farrell, J. and Maher, M. M. and Saini, S. and Mueller, P. R. and Lauwers, G. Y. and Fernandez, C. D. and Warshaw, A. L. and Simeone, J. F.	https://pubs.rsna.org/doi/10.1148/radiol.2332031436?url_ver=Z39.88-2003&rfr_id=ori:rid:crossref.org&rfr_dat=cr_pub%20%200pubmed	eng
rayyan-1143496471	Acute pancreatitis due to hypertriglyceridemia: Plasmapheresis versus medical treatment	2023	Turkish Journal of Emergency Medicine	2452-2473	23	2	111-118	Sahin, G. K. and Gulen, M. and Acehan, S. and Unlu, N. and Celik, Y. and Satar, D. A. and Segmen, M. S. and Satar, S.	https://www.embase.com/search/results?subaction=viewrecord&id=L2025219371&from=export http://dx.doi.org/10.4103/tjem.tjem_276_22 https://www.ncbi.nlm.nih.gov/pmc/articles/PMC10166288/pdf/TJEM-23-111.pdf	English
rayyan-1143496472	Comparison of MR and CT scanning in severe acute pancreatitis: initial experiences	1993	Clin Radiol	0009-9260 (Print) 0009-9260	48	2	111-6	Saifuddin, A. and Ward, J. and Ridgway, J. and Chalmers, A. G.	https://www.clinicalradiologyonline.net/article/S0009-9260(05)81083-9/pdf	eng
rayyan-1143496473	Outcomes of Acute Pancreatitis in Hospitalized Patients With Generalized Anxiety Disorder	2023	Cureus	2168-8184 (Print) 2168-8184	15	8	e43795	Saiganesh, P. and Kaye, A. J. and Patel, S. J. and Meyers, S. R. and Mathew, A. G. and Wang, W.	https://www.ncbi.nlm.nih.gov/pmc/articles/PMC10508705/pdf/cureus-0015-00000043795.pdf	eng
rayyan-1143496477	Extrapancreatic necrotizing pancreatitis with viable pancreas: A previously under-appreciated entity	1999	Journal of the American College of Surgeons	1072-7515	188	6	643-648	Sakorafas, G. H. and Tsiotos, G. G. and Sarr, M. G.	https://www.embase.com/search/results?subaction=viewrecord&id=L29247078&from=export http://dx.doi.org/10.1016/S1072-7515(99)00045-9	English	10.1016/S1072-7515(99)00045-9
rayyan-1143496478	Management of severe acute pancreatitis: Our experience	2004	Chirurgia	0394-9508	17	1	2024-10-07	Salamina, G. and Garbini, A. and Bertoncini, M. and Ceccarelli, L. and Di Pierdomenico, M. and Sarro, G. and Poccobelli, M. and Bragherio, G.	https://www.embase.com/search/results?subaction=viewrecord&id=L38508244&from=export	English
rayyan-1143496479	Energy requirements in patients with acute severe pancreatitis: Comparison between indirect calorimetry and validated equations	2018	Critical Care	1466-609X	22			Salciute, E. and Liucvaikyte, J. and Klimasauskas, A. and Kekstas, G. and Sipylaite, J.	https://www.embase.com/search/results?subaction=viewrecord&id=L621461334&from=export http://dx.doi.org/10.1186/s13054-018-1973-5 https://ccforum.biomedcentral.com/counter/pdf/10.1186/s13054-018-1973-5.pdf	English
rayyan-1143496480	Endoscopic therapy in anomalous pancreatobiliary duct junction	1999	Gastrointestinal Endoscopy	0016-5107	50	5	623-627	Samavedy, R. and Sherman, S. and Lehman, G. A.	https://www.embase.com/search/results?subaction=viewrecord&id=L29518042&from=export http://dx.doi.org/10.1016/S0016-5107(99)80009-1 https://www.giejournal.org/article/S0016-5107(99)80009-1/pdf	English	10.1016/S0016-5107(99)80009-1
rayyan-1143496481	Comparative analysis of the hemostatic parameters in patients with early stage of acute necrotizing pancreatitis complicated by gastrointestinal bleeding and without hemorrhagic complications	2014	Anaesthesiology Intensive Therapy	1642-5758	46		117-118	Samigulina, G. and Spiridonova, E. and Roitman, E. and Varnavin, O. and Pako, V. and Makarov, R.	https://www.embase.com/search/results?subaction=viewrecord&id=L71825616&from=export	English
rayyan-1143496482	Adrenal insufficiency is associated with increased morbidity and resource utilization in patients hospitalized with acute pancreatitis: Results of a nationwide analysis	2016	American Journal of Gastroenterology	1572-0241	111		S414	San Martin, V. T. and Kroner, P. T. and Hurtado, C. R. and Dalapathi, V. and Monkemuller, K.	https://www.embase.com/search/results?subaction=viewrecord&id=L612869263&from=export http://dx.doi.org/10.1038/ajg.2016.360	English
rayyan-1143496483	Incidence of pancreatitis, secondary causes, and treatment of patients referred to a specialty lipid clinic with severe hypertriglyceridemia: a retrospective cohort study	2011	Lipids Health Dis	1476-511x	10		157	Sandhu, S. and Al-Sarraf, A. and Taraboanta, C. and Frohlich, J. and Francis, G. A.	https://lipidworld.biomedcentral.com/counter/pdf/10.1186/1476-511X-10-157.pdf	eng
rayyan-1143496484	Clinical significance of pathogenic CFTR mutations in childhoodonset pancreatitis (data analysis from APPLE study)	2017	Pancreatology	1424-3911	17	3	S100-S101	S√°ndor, M. and Bokor, B. A. and N√©meth, B. C. and P√°rniczky, A. and T√≥th, A. Z. and Mosztbacher, D. and L√°sztity, N. and Demcs√°k, A. and Szentesi, A. and Pienar, C. and Tokodi, I. and Vass, I. and Kadenczki, O. and Czelecz, J. and Andorka, C. and Ka√°n, K. and Horv√°th, E. and Juh√°sz, F. and Veres, G. and Guthy, I. and Tomsits, E. and G√°rdos, L. and Ila, V. and V√∂r√∂s, K. and Horv√°th, E…	https://www.embase.com/search/results?subaction=viewrecord&id=L620414777&from=export	English
rayyan-1143496487	Severe acute pancreatitis: The importance of the admitting service and timing of surgical consultation	2013	Journal of Surgical Research	0022-4804	179	2		Sangisetty, S. L. and Escobar, P. A. and Andrew, C. A. and Cioffi, W. G. and T. Harrington, D.	https://www.embase.com/search/results?subaction=viewrecord&id=L70973064&from=export	English
rayyan-1143496488	Use of the urinary trypsinogen-2 dip stick test in early diagnosis of pancreatitis after endoscopic retrograde cholangiopancreatography	2007	Surg Endosc	0930-2794	21	8	1312-5	Sankaralingam, S. and Wesen, C. and Barawi, M. and Galera, R. and Lloyd, L.	https://link.springer.com/article/10.1007/s00464-006-9099-2	eng
rayyan-1143496489	Evaluation of the BISAP score in predicting severity and prognosis of acute pancreatitis	2015	Pancreatology	1424-3903	15	3	S63-S64	Santos, P. and Fernandes, S. and Moura, M. and Carvalho, J. and Antunes, T. and Velosa, J.	https://www.embase.com/search/results?subaction=viewrecord&id=L71952178&from=export	English
rayyan-1143496490	Evaluation of the BISAP score in predicting severity and prognosis if acute pancreatitis	2016	United European Gastroenterology Journal	2050-6414	4	5	A185	Santos, P. and Fernandes, S. R. R. and Moura, M. and Carvalho, J. R. and Antunes, T. and Velosa, J.	https://www.embase.com/search/results?subaction=viewrecord&id=L619936060&from=export http://dx.doi.org/10.1177/2050640616663689	English
rayyan-1143496491	Health-related quality of life among acute pancreatitis patients correlates with metabolic variables and associated factors	2022	Ann Med Surg (Lond)	2049-0801 (Print) 2049-0801	82		104504	Sardana, O. and Kumari, P. and Singh, R. and Chopra, H. and Emran, T. B.	https://www.ncbi.nlm.nih.gov/pmc/articles/PMC9577452/pdf/main.pdf	eng
rayyan-1143496493	Major and minor complications of the pancreas after transcatheter arterial embolization using n-butyl-2-cyanoacrylate for acute bleeding from pancreatic arteries	2022	Jpn J Radiol	1867-1071	40	3	308-317	Sasaki, K. and Okada, T. and Yamaguchi, M. and Tajiri, M. and Ahmed, M. and Gentsu, T. and Ueshima, E. and Sofue, K. and Sugimoto, K. and Murakami, T.		eng
rayyan-1143496494	Acute idiopathic pancreatitis associated with less morbidity than episodes with identifiable etiology	2009	Gastroenterology	0016-5085	136	5	A542	Saxena, M. and Blachman, D. and Nici, A. J. and Muhammad, A. and Pitchumoni, C.	https://www.embase.com/search/results?subaction=viewrecord&id=L70153071&from=export http://dx.doi.org/10.1016/S0016-5085(09)62490-2	English	10.1016/S0016-5085(09)62490-2
rayyan-1143496495	Management of pancreatic abscesses	1981	Annals of Surgery	0003-4932	194	5	545-552	Saxon, A. and Reynolds, J. T. and Doolas, A.	https://www.embase.com/search/results?subaction=viewrecord&id=L11026439&from=export http://dx.doi.org/10.1097/00000658-198111000-00001	English
rayyan-1143496498	Are the current diagnostic criteria for acute cholangitis applicable in patient with acute biliary pancreatitis?	2015	Pancreatology	1424-3903	15	3	S58	Schepers, N. and Bakker, O. and Ali, U. A. and Van Geenen, E. and Van Santvoort, H. and Besselink, M. and Bruno, M.	https://www.embase.com/search/results?subaction=viewrecord&id=L71952161&from=export	English
rayyan-1143496499	Endoscopic retrograde cholangiography in patients with predicted mild biliary pancreatitis: Used too frequently?	2015	Pancreatology	1424-3903	15	3	S56-S57	Schepers, N. and Da Costa, D. and Bakker, O. and Besselink, M. and Brink, M. and Van Santvoort, H. and Timmer, R. and Gooszen, H. and Boerma, D. and Bruno, M.	https://www.embase.com/search/results?subaction=viewrecord&id=L71952156&from=export	English
rayyan-1143496500	Early endoscopic retrograde cholangiography with biliary sphincterotomy or conservative treatment in predicted severe acute biliary pancreatitis (APEC): A multicenter randomized controlled trial	2018	United European Gastroenterology Journal	2050-6414	6	8	A1	Schepers, N. J.	https://www.embase.com/search/results?subaction=viewrecord&id=L625971860&from=export http://dx.doi.org/10.1177/2050640618792817 https://onlinelibrary.wiley.com/doi/pdfdirect/10.1177/2050640618792817?download=true	English
rayyan-1143496501	Are the current diagnostic criteria for acute cholangitis applicable in patients with acute biliary pancreatitis?	2016	HPB	1365-182X	18		e854	Schepers, N. J. and Bakker, O. J. and Ali, U. A. and Van Geenen, E. J. M. and Van Santvoort, H. C. and Besselink, M. G. and Bruno, M. J.	https://www.embase.com/search/results?subaction=viewrecord&id=L72278754&from=export	English
rayyan-1143496502	The impact of organ failure on mortality in necrotizing pancreatitis	2016	HPB	1365-182X	18		e785-e786	Schepers, N. J. and Bakker, O. J. and Besselink, M. G. and Ahmed Ali, U. and Bollen, T. L. and Gooszen, H. G. and Van Santvoort, H. C. and Bruno, M. J.	https://www.embase.com/search/results?subaction=viewrecord&id=L72278609&from=export	English
rayyan-1143496503	Impact of characteristics of organ failure and infected necrosis on mortality in necrotising pancreatitis	2019	Gut	0017-5749	68	6	1044-1051	Schepers, N. J. and Bakker, O. J. and Besselink, M. G. and Ahmed Ali, U. and Bollen, T. L. and Gooszen, H. G. and van Santvoort, H. C. and Bruno, M. J.	https://gut.bmj.com/content/68/6/1044.long	eng
rayyan-1143496504	Early biliary decompression versus conservative treatment in acute biliary pancreatitis (APEC trial): study protocol for a randomized controlled trial	2016	Trials	1745-6215	17		5	Schepers, N. J. and Bakker, O. J. and Besselink, M. G. and Bollen, T. L. and Dijkgraaf, M. G. and van Eijck, C. H. and Fockens, P. and van Geenen, E. J. and van Grinsven, J. and Hallensleben, N. D. and Hansen, B. E. and van Santvoort, H. C. and Timmer, R. and Anten, M. P. and Bolwerk, C. J. and van Delft, F. and van Dullemen, H. M. and Erkelens, G. W. and van Hooft, J. E. and Laheij, R. and van d…	https://trialsjournal.biomedcentral.com/counter/pdf/10.1186/s13063-015-1132-0.pdf	eng
rayyan-1143496505	Urgent endoscopic retrograde cholangiopancreatography with sphincterotomy versus conservative treatment in predicted severe acute gallstone pancreatitis (APEC): a multicentre randomised controlled trial	2020	Lancet (london, england)		396	10245	167‚Äê176	Schepers, N. J. and Hallensleben, N. D. L. and Besselink, M. G. and Anten, M. G. F. and Bollen, T. L. and da Costa, D. W. and van Delft, F. and van Dijk, S. M. and van Dullemen, H. M. and Dijkgraaf, M. G. W. and et al.	https://www.cochranelibrary.com/central/doi/10.1002/central/CN-02143344/full
rayyan-1143496506	Comparative radiological and morphological study of the human pancreas. IV. Acute necrotizing pancreatitis in man	1981	Pathol Res Pract	0344-0338 (Print) 0344-0338	171	3	325-35	Schmitz-Moormann, P.		eng
rayyan-1143496507	EUS-guided endoscopic transgastric necrosectomy in patients with infected necrosis in acute pancreatitis	2008	Pancreatology	1424-3903	8	3	271-6	Schrover, I. M. and Weusten, B. L. and Besselink, M. G. and Bollen, T. L. and van Ramshorst, B. and Timmer, R.		eng
rayyan-1143496509	The effect of lidocaine sprayed on the major duodenal papilla on the frequency of post-ERCP pancreatitis	2004	Gastrointestinal Endoscopy	0016-5107	59	2	179-184	Schwartz, J. J. and Lew, R. J. and Ahmad, N. A. and Shah, J. N. and Ginsberg, G. G. and Kochman, M. L. and Brensinger, C. M. and Long, W. B.	https://www.embase.com/search/results?subaction=viewrecord&id=L38199209&from=export http://dx.doi.org/10.1016/S0016-5107(03)02540-9	English	10.1016/S0016-5107(03)02540-9
rayyan-1143496510	Association of genetic variants in the GPX1 and GPX4 genes with the activities of glutathione-dependent enzymes, their interaction with smoking and the risk of acute pancreatitis	2022	Biomed Pharmacother	0753-3322	146		112591	≈öciskalska, M. and Milnerowicz, H.	https://www.sciencedirect.com/science/article/pii/S0753332221013780?via%3Dihub	eng
rayyan-1143496511	Importance of Polymorphisms in the Gene of Paraoxonase-1 (SNP rs662) and Apolipoprotein A-I (SNP rs670 and rs5069) in Non-Smoking and Smoking Healthy Subjects and Patients with Acute Pancreatitis	2022	Genes (Basel)	2073-4425	13	11		≈öciskalska, M. and Milnerowicz, H.	https://mdpi-res.com/d_attachment/genes/genes-13-01968/article_deploy/genes-13-01968.pdf?version=1666955086	eng
rayyan-1143496512	Increased risk of acute pancreatitis occurrence in smokers with rs5751901 polymorphisms in ggt1 gene	2020	International Journal of Medical Sciences	1449-1907	17	2	242-254	≈öciskalska, M. and O≈Çdakowska, M. and Marek, G. and Milnerowicz, H.	https://www.embase.com/search/results?subaction=viewrecord&id=L2003914583&from=export http://dx.doi.org/10.7150/ijms.38657	English
rayyan-1143496513	Underrecognition of chylomicronemia as a cause of acute pancreatitis	1992	Canadian Medical Association Journal	0820-3946	147	12	1806-1808	Searles, G. E. and Ooi, T. C.	https://www.embase.com/search/results?subaction=viewrecord&id=L23026456&from=export	English
rayyan-1143496514	Management of pancreatic necrosis: Single center experience	2011	Pancreatology	1424-3903	11		22	Sekwani, A. and Singh, V. and Varshney, R. and Shaji, P. and Jat, A. and Varshney, S.	https://www.embase.com/search/results?subaction=viewrecord&id=L70473046&from=export http://dx.doi.org/10.1159/000324201 https://karger.com/pan/article/11/Suppl.%201/1/264131/Abstracts	English
rayyan-1143496515	Jejunal feeding in patients with pancreatitis	2014	Nutrition in Clinical Practice	1941-2452 0884-5336	29	3	283-286	Seminerio, J. and O'Keefe, S. J.	https://www.embase.com/search/results?subaction=viewrecord&id=L373068715&from=export http://dx.doi.org/10.1177/0884533614529164	English	10.1177/0884533614529164
rayyan-1143496517	DOES INTRACELLULAR FLUID SHIFT CONTRIBUTE TO FLUID SEQUESTRATION AND INTRAVASCULAR FLUID DEFICIT IN ACUTE PANCREATITIS?	2019	Gastroenterology	1528-0012 0016-5085	156	6	S-545-S-546	Sethia, R. and Jagannath, S. and Jain, S. and Gupta, S. and teja, V. and elhence, A. and Gunjan, D. and Mahajan, S. and Bal, C. and Aggarwal, P. and Garg, P. K.	https://www.embase.com/search/results?subaction=viewrecord&id=L2001915877&from=export http://dx.doi.org/10.1016/S0016-5085(19)38256-3	English	10.1016/S0016-5085(19)38256-3
rayyan-1143496518	Prospective Study of Alcohol Drinking, Smoking, and Pancreatitis: The Multiethnic Cohort	2016	Pancreas	1536-4828 0885-3177	45	6	819-825	Setiawan, V. W. and Pandol, S. J. and Porcel, J. and Wilkens, L. R. and Le Marchand, L. and Pike, M. C. and Monroe, K. R.	https://www.embase.com/search/results?subaction=viewrecord&id=L610356421&from=export http://dx.doi.org/10.1097/MPA.0000000000000657	English
rayyan-1143496519	Hypertriglyceridemia-induced acute pancreatitis - Experience from a single center of 20 patients	2022	Indian Journal of Endocrinology and Metabolism	2230-9500	26		S27-S28	Shafiq, S. and Patil, M. and Devarbhavi, H. and Gowda, V.	https://www.embase.com/search/results?subaction=viewrecord&id=L638237383&from=export	English
rayyan-1143496520	Hypertriglyceridemia-Induced Acute Pancreatitis - Course, Outcome, and Comparison with Non-Hypertriglyceridemia Associated Pancreatitis	2022	Indian J Endocrinol Metab	2230-8210 (Print) 2230-9500	26	5	459-464	Shafiq, S. and Patil, M. and Gowda, V. and Devarbhavi, H.		eng
rayyan-1143496522	Factors associated with post endoscopic retrograde cholangiopancreatography pancreatitis in obese patients	2021	American Journal of Gastroenterology	1572-0241	116		S51	Shah, H. and Sviderskaya, O. and Bhalla, S. and Elsayed, O. and Nadeem, M. and Ghimire, S. and Yang, T. and Tangirala, P. and Goswami, R. and Patel, A. and Shah, H. and Cavanagh, Y.	https://www.embase.com/search/results?subaction=viewrecord&id=L636475339&from=export http://dx.doi.org/10.14309/01.ajg.0000772952.29455.01	English
rayyan-1143496523	Non-Alcoholic Fatty Liver Disease and Acute Pancreatitis: insights from the Nationwide Inpatient Sample	2020	American journal of gastroenterology		115		S52	Shah, I. and Bhurwal, A. and Mehta, H. and Reddymasu, S.	https://www.cochranelibrary.com/central/doi/10.1002/central/CN-02212540/full
rayyan-1143496524	Impact of acute pancreatitis order set implementation on pediatric clinical outcomes	2019	Journal of Pediatric Gastroenterology and Nutrition	1536-4801	69			Shah, M. and Leong, T. and Freeman, A.	https://www.embase.com/search/results?subaction=viewrecord&id=L630751571&from=export http://dx.doi.org/10.1097/MPG.0000000000002518	English
rayyan-1143496526	Managment of acute pancreatitis in pediatric patients: Single center experience	2018	Journal of Pediatric Gastroenterology and Nutrition	1536-4801	67		S108-S109	Shahein, A. and Baker, S. S.	https://www.embase.com/search/results?subaction=viewrecord&id=L625227796&from=export http://dx.doi.org/10.1097/MPG.0000000000002164	English	10.1097/MPG.0000000000002164
rayyan-1143496527	Impact of Clinical, Laboratory and Fluid Therapy Variables on Hospital Length of Stay for Children with Acute Pancreatitis	2020	Pediatr Gastroenterol Hepatol Nutr	2234-8646 (Print) 2234-8840	23	4	356-365	Shahein, A. R. and Quiros, J. A. and Arbizu, R. A. and Jump, C. and Lauzon, S. D. and Baker, S. S.		eng
rayyan-1143496528	Preexisting opioid use disorder is associated with poor outcomes in hospitalized acute pancreatitis patients	2021	Eur J Gastroenterol Hepatol	0954-691x	33	11	1348-1353	Shaikh, A. S. and Al Mouslmani, M. Y. and Raza Shah, A. and Hassan Khan, Z. and Tausif Siddiqui, M. and Saraireh, H. and Chandan, S. and Umar, S. and Arora, S. and Desai, M. and Guturu, P. and Bilal, M.		eng
rayyan-1143496529	Higher Inpatient Morbidity and Mortality in Biliary Pancreatitis Compared to Hypertriglyceridemia-Induced Pancreatitis: A Nationwide Retrospective Study	2020	Cureus	2168-8184 (Print) 2168-8184	12	9	e10351	Shaka, H. and Asotibe, J. C. and Achebe, I. and Pudasaini, G.	https://www.cureus.com/articles/39881-higher-inpatient-morbidity-and-mortality-in-biliary-pancreatitis-compared-to-hypertriglyceridemia-induced-pancreatitis-a-nationwide-retrospective-study	eng
rayyan-1143496532	Early Versus Late Laparoscopic Cholecystectomy in Patients with Acute Gallstone Pancreatitis	2021	SN Comprehensive Clinical Medicine	2523-8973	3	2	590-599	Sharma, A. and Madapu, A. and Rakholiya, J. and Sharma, S. and Jha, A.	https://www.embase.com/search/results?subaction=viewrecord&id=L2010236279&from=export http://dx.doi.org/10.1007/s42399-021-00765-y	English
rayyan-1143496533	Low serum adiponectin levels are associated with systemic organ failure in acute pancreatitis	2009	Pancreas	0885-3177	38	8	907-912	Sharma, A. and Muddana, V. and Lamb, J. and Greer, J. and Papachristou, G. I. and Whitcomb, D. C.	https://www.embase.com/search/results?subaction=viewrecord&id=L355550898&from=export http://dx.doi.org/10.1097/MPA.0b013e3181b65bbe	English
rayyan-1143496534	Weekend effect in acute pancreatitis-related hospital admissions in the United States: An analysis of the nationwide inpatient sample	2018	Pancreas	1536-4828 0885-3177	47	4	418-424	Sharma, P. and Aguilar, R. and Nader, M. A. and Siddiqui, S. and Baniya, R. and Bhandari, S. S. and Cervantes, C. E. and Correa, R. and Masoud, A.	https://www.embase.com/search/results?subaction=viewrecord&id=L621356839&from=export http://dx.doi.org/10.1097/MPA.0000000000001008	English	10.1097/MPA.0000000000001008
rayyan-1143496535	Risk factors for ERCP-related complications and what is the specific role of ASGE grading system	2023	J Res Med Sci	1735-1995 (Print) 1735-1995	28		7	Shavakhi, A. and Zobeiri, M. and Khodadoostan, M. and Zobeiri, M. J. and Shavakhi, A.		eng
rayyan-1143496536	Effect of diabetes on severity and hospital mortality in patients with acute pancreatitis: A national population-based study	2012	Diabetes Care	0149-5992 1935-5548	35	5	1061-1066	Shen, H. N. and Lu, C. L. and Li, C. Y.	https://www.embase.com/search/results?subaction=viewrecord&id=L364846451&from=export http://dx.doi.org/10.2337/dc11-1925 https://www.ncbi.nlm.nih.gov/pmc/articles/PMC3329843/pdf/1061.pdf	English	10.2337/dc11-1925
rayyan-1143496539	Evaluation of recombinant platelet-activating factor acetylhydrolase for reducing the incidence and severity of post-ERCP acute pancreatitis	2009	Gastrointestinal Endoscopy	0016-5107	69	3	462-472	Sherman, S. and Alazmi, W. M. and Lehman, G. A. and Geenen, J. E. and Chuttani, R. and Kozarek, R. A. and Welch, W. D. and Souza, S. and Pribble, J.	https://www.embase.com/search/results?subaction=viewrecord&id=L354183269&from=export http://dx.doi.org/10.1016/j.gie.2008.07.040	English	10.1016/j.gie.2008.07.040
rayyan-1143496542	[Evaluation of measuring serum trypsin by radioimmunoassay and clinical application for the study on the exocrine function in diabetics (author's transl)]	1982	Radioisotopes	0033-8303 (Print) 0033-8303	31	2	88-93	Shimizu, M. and Hoshi, K. and Asatsu, M. and Chida, R. and Tsujino, D. and Shibata, K. and Sano, T. and Sasaki, Y. and Someya, K.		jpn
rayyan-1143496543	Use of CT and MRI in emergency department patients with acute pancreatitis	2015	Abdom Imaging	0942-8925	40	2	272-7	Shinagare, A. B. and Ip, I. K. and Raja, A. S. and Sahni, V. A. and Banks, P. and Khorasani, R.	https://link.springer.com/article/10.1007/s00261-014-0210-1	eng
rayyan-1143496544	Predictors of same-admission cholecystectomy in mild, acute, biliary pancreatitis	2019	HPB	1477-2574 1365-182X	21		S51-S52	Shmelev, A. and Cunningham, S. C.	https://www.embase.com/search/results?subaction=viewrecord&id=L2002012194&from=export http://dx.doi.org/10.1016/j.hpb.2019.03.084	English
rayyan-1143496545	Comparison of endoscopic retrograde cholangio-pancreatography with MR cholangiopancreatography in patients with pancreatitis	1999	Radiology	0033-8419	210	3	605-610	Sica, G. T. and Braver, J. and Cooney, M. J. and Miller, F. H. and Chai, J. L. and Adams, D. F.	https://www.embase.com/search/results?subaction=viewrecord&id=L29124016&from=export http://dx.doi.org/10.1148/radiology.210.3.r99fe55605 https://pubs.rsna.org/doi/10.1148/radiology.210.3.r99fe55605?url_ver=Z39.88-2003&rfr_id=ori:rid:crossref.org&rfr_dat=cr_pub%20%200pubmed	English	10.1148/radiology.210.3.r99fe55605
rayyan-1143496546	Endoscopic sphincterotomy for biliary pancreatitis: An alternative to cholecystectomy in high-risk patients	1994	Gastrointestinal Endoscopy	0016-5107	40	5	573-575	Siegel, J. H. and Veerappan, A. and Cohen, S. A. and Kasmin, F. E.	https://www.embase.com/search/results?subaction=viewrecord&id=L24292367&from=export http://dx.doi.org/10.1016/S0016-5107(94)70255-1	English	10.1016/S0016-5107(94)70255-1
rayyan-1143496547	ERCP procedures in a Finnish community hospital: a retrospective analysis of 1207 cases	2012	Scand J Surg	1457-4969	101	1	45-50	Siiki, A. and Tamminen, A. and Tomminen, T. and Kuusanm√§ki, P.		eng
rayyan-1143496548	Minimally invasive retroperitoneal necrosectomy in management of acute necrotizing pancreatitis	2013	Wideochirurgia I Inne Techniki Maloinwazyjne	2299-0054 1895-4588	8	1	29-35	≈†ileikis, A. and Bei≈°a, V. and Bei≈°a, A. and Samuilis, A. and ≈†erpytis, M. and Strupas, K.	https://www.embase.com/search/results?subaction=viewrecord&id=L368868118&from=export http://dx.doi.org/10.5114/wiitm.2011.30943 https://www.termedia.pl/Journal/-42/pdf-19532-10?filename=Minimally%20invasive.pdf	English
rayyan-1143496549	Is minimally invasive surgical treatment justified for severe acute necrotizing pancreatitis patients with dysfunction of two or more organ systems?	2017	Wideochirurgia I Inne Techniki Maloinwazyjne	2299-0054 1895-4588	12	3	225-230	Sileikis, A. and Peciulyte, E. and Misenkiene, A. and Klima auskas, A. and Beia, V. and Strupas, K.	https://www.embase.com/search/results?subaction=viewrecord&id=L618805209&from=export http://dx.doi.org/10.5114/wiitm.2017.68792 https://www.ncbi.nlm.nih.gov/pmc/articles/PMC5649498/pdf/WIITM-12-30267.pdf	English	10.5114/wiitm.2017.68792
rayyan-1143496550	Computed tomography severity index is a predictor of outcomes for severe pancreatitis	2000	Am J Surg	0002-9610 (Print) 0002-9610	179	5	352-5	Simchuk, E. J. and Traverso, L. W. and Nukui, Y. and Kozarek, R. A.	https://www.americanjournalofsurgery.com/article/S0002-9610(00)00375-5/fulltext	eng
rayyan-1143496551	What are the outcomes of acute pancreatitis (AP) in patients with cirrhosis in the United States?	2018	Pancreas	1536-4828	47	10	1424	Simons-Linares, C. R. and Abushama, S. and Estevez, J. and Bhatt, A. and Stevens, T. and Romero-Marrero, C. and Vargo, J. J. and Chahal, P.	https://www.embase.com/search/results?subaction=viewrecord&id=L625146845&from=export http://dx.doi.org/10.1097/MPA.0000000000001177	English
rayyan-1143496552	Assessment of the impact of hypertriglyceridemia on organ failure during acute pancreatitis: A different perspective	2019	Pancreas	1536-4828	48	10	1524-1525	Simons-Linares, C. R. and Estevez, J. and Stevens, T. and Chahal, P.	https://www.embase.com/search/results?subaction=viewrecord&id=L631056587&from=export http://dx.doi.org/10.1097/MPA.0000000000001419	English	10.1097/MPA.0000000000001419
rayyan-1143496553	The triad of diabetes ketoacidosis, hypertriglyceridemia and acute pancreatitis. How does it affect mortality and morbidity?: A 10-year analysis of the National Inpatient Sample	2019	Medicine (United States)	1536-5964 0025-7974	98	7		Simons-Linares, C. R. and Jang, S. and Sanaka, M. and Bhatt, A. and Lopez, R. and Vargo, J. and Stevens, T. and Chahal, P.	https://www.embase.com/search/results?subaction=viewrecord&id=L629142972&from=export http://dx.doi.org/10.1097/MD.0000000000014378	English
rayyan-1143496554	Clinical outcomes of acute pancreatitis in patients with cirrhosis	2020	Pancreatology	1424-3903	20	1	44-50	Simons-Linares, C. R. and Romero-Marrero, C. and Jang, S. and Bhatt, A. and Lopez, R. and Vargo, J. and Stevens, T. and Carey, W. and Chahal, P.		eng
rayyan-1143496555	CLINICAL OUTCOMES OF ACUTE PANCREATITIS IN PATIENTS WITH LIVER CIRRHOSIS. 10-YEARS ANALYSIS OF THE NATIONAL INPATIENT SAMPLE DATABASE IN THE UNITED STATES	2018	Gastroenterology	1528-0012 0016-5085	154	6	S-1111	Simons-Linares, C. R. and Romero-Marrero, C. and Sanaka, M. R. and Bhatt, A. and Jang, S. and Lopez, R. and Vargo, J. J. and Stevens, T. and Carey, W. and Chahal, P.	https://www.embase.com/search/results?subaction=viewrecord&id=L2000721503&from=export http://dx.doi.org/10.1016/S0016-5085(18)33695-3	English
rayyan-1143496556	Manganese superoxide dismutase: a marker of ischemia-reperfusion injury in acute pancreatitis?	1997	Pancreas	0885-3177 (Print) 0885-3177	15	1	78-82	Simovic, M. O. and Bonham, M. J. and Abu-Zidan, F. M. and Windsor, J. A.		eng
rayyan-1143496557	Inflammatory mediators in the diagnosis and treatment of acute pancreatitis: Pentraxin-3, procalcitonin and myeloperoxidase	2018	Archives of Medical Science	1896-9151 1734-1922	14	2	288-296	Simsek, O. and Kocael, A. and Kocael, P. and Orhan, A. and Cengiz, M. and Balci, H. and Ulualp, K. and Uzun, H.	https://www.embase.com/search/results?subaction=viewrecord&id=L621197336&from=export http://dx.doi.org/10.5114/aoms.2016.57886 https://www.ncbi.nlm.nih.gov/pmc/articles/PMC5868652/pdf/AMS-14-26944.pdf	English
rayyan-1143496558	Sphincter of Oddi manometry does not predispose to post-ERCP acute pancreatitis	2004	Gastrointestinal Endoscopy	0016-5107	59	4	499-505	Singh, P. and Gurudu, S. R. and Davidoff, S. and Sivak Jr, M. V. and Indaram, A. and Kasmin, F. E. and Nozdak, V. and Wong, R. C. K. and Isenberg, G. and Stark, B. and Bank, S. and Chak, A.	https://www.embase.com/search/results?subaction=viewrecord&id=L38437089&from=export http://dx.doi.org/10.1016/S0016-5107(03)02876-1	English
rayyan-1143496559	SAFETY AND EFFICACY OF PERCUTANEOUS ENDOSCOPIC NECROSECTOMY (PEN) AS A STEP-UP MINIMALLY INVASIVE TREATMENT FOR INFECTED PANCREATIC NECROSIS	2022	Gut	1468-3288	71		A122-A123	Singh, P. and Singla, V. and Bopanna, S.	https://www.embase.com/search/results?subaction=viewrecord&id=L639112780&from=export http://dx.doi.org/10.1136/gutjnl-2022-IDDF.164	English	10.1136/gutjnl-2022-IDDF.164
rayyan-1143496561	Yield of Endoscopic Ultrasound in Children and Adolescent With Acute Recurrent Pancreatitis	2018	J Pediatr Gastroenterol Nutr	0277-2116	66	3	461-465	Singh, S. K. and Srivastava, A. and Rai, P. and Yachha, S. K. and Poddar, U.		eng
rayyan-1143496562	National Hospital volume in acute pancreatitis: Analysis of the nationwide inpatient sample 1998-2006	2009	HPB	1365-182X 1477-2574	11	5	391-397	Singla, A. and Csikesz, N. G. and Simons, J. P. and Li, Y. F. and Ng, S. C. and Tseng, J. F. and Shah, S. A.	https://www.embase.com/search/results?subaction=viewrecord&id=L355344102&from=export http://dx.doi.org/10.1111/j.1477-2574.2009.00072.x https://www.hpbonline.org/article/S1365-182X(15)30179-9/fulltext	English
rayyan-1143496563	Incidence and outcomes of severe acute pancreatitis: A nationwide study using marketscan data	2017	Gastroenterology	1528-0012	152	5	S292	Singla, A. and Hansen, R. N. and Inadomi, J. M. and Ko, C. W.	https://www.embase.com/search/results?subaction=viewrecord&id=L618670270&from=export	English
rayyan-1143496564	Early laparoscopic cholecystectomy in acute biliary pancreatitis: The optimal choice?	2008	HPB	1365-182X 1477-2574	10	5	332-335	Sinha, R.	https://www.embase.com/search/results?subaction=viewrecord&id=L352557293&from=export http://dx.doi.org/10.1080/13651820802247078 https://www.hpbonline.org/article/S1365-182X(15)30080-0/pdf	English	10.1080/13651820802247078
rayyan-1143496565	Randomised, double blind, placebo controlled trial of intravenous antioxidant (n-acetylcysteine, selenium, vitamin C) therapy in severe acute pancreatitis	2007	Gut		56	10	1439‚Äê1444	Siriwardena, A. K. and Mason, J. M. and Balachandra, S. and Bagul, A. and Galloway, S. and Formela, L. and Hardman, J. G. and Jamdar, S.	https://www.cochranelibrary.com/central/doi/10.1002/central/CN-00609345/full https://www.ncbi.nlm.nih.gov/pmc/articles/PMC2000286/pdf/1439.pdf		10.1136/gut.2006.115873
rayyan-1143496566	Improving care for patients with pancreatitis	2017	Br J Surg	0007-1323	104	12	1591-1593	Siriwardena, A. K. and O'Reilly, D. A.	https://watermark.silverchair.com/bjs10585.pdf?token=AQECAHi208BE49Ooan9kkhW_Ercy7Dm3ZL_9Cf3qfKAc485ysgAAA7gwggO0BgkqhkiG9w0BBwagggOlMIIDoQIBADCCA5oGCSqGSIb3DQEHATAeBglghkgBZQMEAS4wEQQMuedjKnqEakdqJhdaAgEQgIIDa6v6v4E2WyvG0_VEDZk5B0_801C1Wf8ZCBMtWIrOOJKhmjav03HXIGb7Vp1UJzXKPFRKltkkVVwSMMEx9_JE2dJrsEzUh54DDwcrlcXxlfWap7S42DqH4x8n2eKR2ry6ADI28fopRJNGYxJ_zFmNEX9K-RIRO8HB-E-bESfC5n1-zMk7LCwNGa2NYSnIFL…	eng
rayyan-1143496568	Alcohol Reduction to Reduce Relapse in Acute Alcoholic Pancreatitis-Missed Opportunities	2021	Alcohol Alcohol	0735-0414 (Print) 0735-0414	56	6	678-682	Sissingh, N. J. and Umans, D. S. and Goudriaan, A. E. and Sijbom, M. and Verdonk, R. C. and van Hooft, J. E.	https://academic.oup.com/alcalc/article/56/6/678/6188475	eng
rayyan-1143496569	A STUDY ON CLINICOETIOLOGY AND OUTCOME IN A PATIENT WITH ACUTE PANCREATITIS	2023	Asian Journal of Pharmaceutical and Clinical Research	2455-3891 0974-2441	16	7	208-212	Sivaramakrishna, V. and Purushothamg and Babu, Y. A. and Aditya, P.	https://www.embase.com/search/results?subaction=viewrecord&id=L2026465295&from=export http://dx.doi.org/10.22159/ajpcr.2023.v16i7.48760 https://journals.innovareacademics.in/index.php/ajpcr/article/download/48760/28516	English	10.22159/ajpcr.2023.v16i7.48760
rayyan-1143496570	The effect of renin angiotensin system genetic variants in acute pancreatitis	2015	Annals of Surgery	1528-1140 0003-4932	261	1	180-188	Skipworth, J. R. A. and Nijmeijer, R. M. and Van Santvoort, H. C. and Besselink, M. G. H. and Schulz, H. U. and Kivimaki, M. and Kumari, M. and Cooper, J. A. and Acharya, J. and Shankar, A. and Malago, M. and Humphries, S. E. and Damink, S. W. M. O. and Montgomery, H. E.	https://www.embase.com/search/results?subaction=viewrecord&id=L53111259&from=export http://dx.doi.org/10.1097/SLA.0000000000000655	English
rayyan-1143496571	The revised Atlanta criteria more accurately reflect severity of post-ERCP pancreatitis compared to the consensus criteria	2019	United European Gastroenterol J	2050-6406 (Print) 2050-6406	7	4	557-564	Smeets, X. and Bouhouch, N. and Buxbaum, J. and Zhang, H. and Cho, J. and Verdonk, R. C. and R√∂mkens, T. and Venneman, N. G. and Kats, I. and Vrolijk, J. M. and Hemmink, G. and Otten, A. and Tan, A. and Elmunzer, B. J. and Cotton, P. B. and Drenth, J. and van Geenen, E.	https://onlinelibrary.wiley.com/doi/10.1177/2050640619834839	eng
rayyan-1143496572	The association between portal system vein diameters and outcomes in acute pancreatitis	2018	Pancreatology	1424-3903	18	5	494-499	Smeets, Xjnm and Litjens, G. and da Costa, D. W. and Kievit, W. and van Santvoort, H. C. and Besselink, M. G. H. and Fockens, P. and Bruno, M. J. and Kolkman, J. J. and Drenth, J. P. H. and Bollen, T. L. and van Geenen, E. J. M.		eng
rayyan-1143496573	Should serum pancreatic lipase replace serum amylase as a biomarker of acute pancreatitis?	2005	ANZ Journal of Surgery	1445-1433	75	6	399-404	Smith, R. C. and Southwell-Keely, J. and Chesher, D.	https://www.embase.com/search/results?subaction=viewrecord&id=L40896900&from=export http://dx.doi.org/10.1111/j.1445-2197.2005.03391.x https://onlinelibrary.wiley.com/doi/10.1111/j.1445-2197.2005.03391.x	English
rayyan-1143496574	Effect of prophylactic main pancreatic duct stenting on the incidence of biliary endoscopic sphincterotomy-induced pancreatitis in high-risk patients	1993	Gastrointestinal Endoscopy	0016-5107	39	5	652-657	Smithline, A. and Silverman, W. and Rogers, D. and Nisi, R. and Wiersema, M. and Jamidar, P. and Hawes, R. and Lehman, G.	https://www.embase.com/search/results?subaction=viewrecord&id=L23282518&from=export http://dx.doi.org/10.1016/S0016-5107(93)70217-5 https://www.giejournal.org/article/S0016-5107(93)70217-5/pdf	English
rayyan-1143496575	Long-chain versus medium-chain lipids in acute pancreatitis complicated by acute respiratory distress syndrome: effects on pulmonary hemodynamics and gas exchange	2001	Clinical nutrition (Edinburgh, Scotland)		20	2	139‚Äê143	Smyrniotis, V. E. and Kostopanagiotou, G. G. and Arkadopoulos, N. F. and Theodoraki, K. A. and Kotsis, T. E. and Lambrou, A. T. and Vassiliou, J. G.	https://www.cochranelibrary.com/central/doi/10.1002/central/CN-00407516/full https://www.clinicalnutritionjournal.com/article/S0261-5614(00)90370-4/pdf
rayyan-1143496578	Laparoscopic approach to the biliary tract in acute necrotizing pancreatitis	2001	J Gastrointest Surg	1091-255X (Print) 1091-255x	5	3	240-2	Soper, N. J.		eng
rayyan-1143496579	Role of laparoscopic cholecystectomy in the management of acute gallstone pancreatitis	1994	Am J Surg	0002-9610 (Print) 0002-9610	167	1	42-50
rayyan-1143496581	Predicting in-hospital mortality in patients with acute pancreatitis in the ED: a direct, retrospective comparison of four clinical and radiological prognostic scores	2023	Minerva Gastroenterol (Torino)	2724-5985				Spampinato, M. D. and Caputo, F. and Guarino, M. and Iantomasi, C. and Luppi, F. and Benedetto, M. and Perna, B. and Portoraro, A. and Passaro, A. and Pellicano, R. and R, D. E. Giorgio		eng	10.23736/s2724-5985.23.03389-2
rayyan-1143496582	Acute pancreatitis - New developments in treatment	2013	Vnitrni Lekarstvi	0042-773X 1801-7592	59	7	597-605	≈†piƒç√°k, J.	https://www.embase.com/search/results?subaction=viewrecord&id=L369593734&from=export	Czech
rayyan-1143496583	Antibiotics in the treatment of acute pancreatitis - Findings from a randomized multi-centre prospective study	2002	Ceska a slovenska gastroenterologie a hepatologie		56	5	183‚Äê189	Spicak, J. and Hubaczova, M. and Antos, F. and Bartova, J. and Cech, P. and Kasalicky, M. and Kostka, R. and Lata, J. and Leffler, J. and Zavoral, M.	https://www.cochranelibrary.com/central/doi/10.1002/central/CN-00443974/full
rayyan-1143496584	[SAVOR‚ÄäTIMI 53 -‚Ää Saxagliptin and cardiovascular outcomes in patients with type 2 diabetes mellitus]	2013	Vnitr Lek	0042-773X (Print) 0042-773x	59	11	1003-7	Spinar, J. and Smahelov√°, A.		cze
rayyan-1143496585	Angiopoietin-2 Is an Early Indicator of Acute Pancreatic-Renal Syndrome in Patients with Acute Pancreatitis	2016	Mediators Inflamm	0962-9351 (Print) 0962-9351	2016		5780903	Sporek, M. and Dumnicka, P. and Gala-Bladzinska, A. and Ceranowicz, P. and Warzecha, Z. and Dembinski, A. and Stepien, E. and Walocha, J. and Drozdz, R. and Kuzniewski, M. and Kusnierz-Cabala, B.	https://downloads.hindawi.com/journals/mi/2016/5780903.pdf	eng
rayyan-1143496586	A study of CBD evaluation in cases of mild gall stone pancreatitis	2021	HPB	1477-2574 1365-182X	23		S224	Srinivasulu, U. and Ibrarullah, M. and Wani, H. and Modi, M. S. and Parida, S. K. and Narayan Mohanty, L.	https://www.embase.com/search/results?subaction=viewrecord&id=L2011477189&from=export http://dx.doi.org/10.1016/j.hpb.2020.11.562 https://www.hpbonline.org/article/S1365-182X(20)31806-2/pdf	English	10.1016/j.hpb.2020.11.562
rayyan-1143496587	Routine use of U-tube drainage for necrotizing pancreatitis: A step toward less morbidity and resource utilization	2015	Surgery (United States)	1532-7361 0039-6060	158	4	919-928	Stahl, C. C. and Moulton, J. and Vu, D. and Ristagno, R. and Choe, K. and Sussman, J. J. and Shah, S. A. and Ahmad, S. A. and Abbott, D. E.	https://www.embase.com/search/results?subaction=viewrecord&id=L605768899&from=export http://dx.doi.org/10.1016/j.surg.2015.07.006 https://www.ncbi.nlm.nih.gov/pmc/articles/PMC7046079/pdf/nihms-1556077.pdf	English
rayyan-1143496588	Amylase, Lipase, and Acute Pancreatitis in People With Type 2 Diabetes Treated With Liraglutide: Results From the LEADER Randomized Trial	2017	Diabetes Care	0149-5992	40	7	966-972	Steinberg, W. M. and Buse, J. B. and Ghorbani, M. L. M. and √òrsted, D. D. and Nauck, M. A.	https://diabetesjournals.org/care/article/40/7/966/30214/Amylase-Lipase-and-Acute-Pancreatitis-in-People	eng
rayyan-1143496589	Muscle parameters measured by CECT during acute pancreatitis correlate with severity unlike parameters of un-involved fat depots	2019	Pancreatology	1424-3911 1424-3903	19		S38	Sternby, H. and Mahle, M. and Linder, N. and Erichson-Kirst, L. and Verdonk, R. and Dimova, A. and Ignatavicius, P. and Ilzarbe, L. and Koiva, P. and Penttil√§, A. and Regn√©r, S. and Bollen, T. and Brill, R. and Stangl, F. and Wohlgemuth, W. and Singh, V. and Busse, H. and Michl, P. and Beer, S. and Rosendahl, J.	https://www.embase.com/search/results?subaction=viewrecord&id=L2002071692&from=export http://dx.doi.org/10.1016/j.pan.2019.05.097	English
rayyan-1143496590	Mean muscle attenuation correlates with severe acute pancreatitis unlike visceral adipose tissue and subcutaneous adipose tissue	2019	United European Gastroenterol J	2050-6406 (Print) 2050-6406	7	10	1312-1320	Sternby, H. and Mahle, M. and Linder, N. and Erichson-Kirst, L. and Verdonk, R. C. and Dimova, A. and Ignatavicius, P. and Ilzarbe, L. and Koiva, P. and Penttil√§, A. and Regn√©r, S. and Bollen, T. L. and Brill, R. and Stangl, F. and Wohlgemuth, W. A. and Singh, V. and Busse, H. and Michl, P. and Beer, S. and Rosendahl, J.	https://onlinelibrary.wiley.com/doi/pdfdirect/10.1177/2050640619882520?download=true	eng
rayyan-1143496591	Muscle parameters correlate with severity during acute pancreatitis unlike parameters of un-involved fat depots	2019	United European Gastroenterology Journal	2050-6414	7	8	225	Sternby, H. and Mahle, M. and Linder, N. and Erichson-Kirst, L. and Verdonk, R. C. and Dimova, A. and Ignatavicius, P. and Ilzarbe Sanchez, L. and Koiva, P. and Penttil√§, A. and Regn√©r, S. and Bollen, T. and Richard, B. and Stangl, F. and Wohlgemuth, W. and Singh, V. and Busse, H. and Michl, P. and Beer, S. and Rosendahl, J.	https://www.embase.com/search/results?subaction=viewrecord&id=L632137577&from=export http://dx.doi.org/10.1177/205064061985467	English
rayyan-1143496592	Extrapancreatic necrosis is not uniformly identified by european radiologists-a prospective multicenter evaluation of the revised atlanta classification	2016	HPB	1365-182X	18		e818-e819	Sternby, H. and Verdonk, R. C. and Aguilar, G. and Dimova, A. and Ignatavicius, P. and Ilzarbe, L. and Koiva, P. and Lantto, E. and Loigom, T. and Pentill√§, A. and Regner, S. and Rosendahl, J. and Strahinova, V. and Zackrisson, S. and Zviniene, K. and Bollen, T. L.	https://www.embase.com/search/results?subaction=viewrecord&id=L72278682&from=export	English
rayyan-1143496593	Significant inter-observer variation in the diagnosis of extrapancreatic necrosis and type of pancreatic collections in acute pancreatitis - An international multicenter evaluation of the revised Atlanta classification	2016	Pancreatology	1424-3903	16	5	791-7	Sternby, H. and Verdonk, R. C. and Aguilar, G. and Dimova, A. and Ignatavicius, P. and Ilzarbe, L. and Koiva, P. and Lantto, E. and Loigom, T. and Penttil√§, A. and Regn√©r, S. and Rosendahl, J. and Strahinova, V. and Zackrisson, S. and Zviniene, K. and Bollen, T. L.		eng
rayyan-1143496594	How Does Cholecystectomy Influence Recurrence of Idiopathic Acute Pancreatitis?	2016	J Gastrointest Surg	1091-255X (Print) 1091-255x	20	12	1997-2001	Stevens, C. L. and Abbas, S. M. and Watters, D. A.	https://www.ncbi.nlm.nih.gov/pmc/articles/PMC5104786/pdf/11605_2016_Article_3269.pdf	eng
rayyan-1143496595	Early nasojejunal tube feeding versus nil-by-mouth in acute pancreatitis: A randomized clinical trial	2016	Pancreatology	1424-3903	16	4	523-8	Stimac, D. and Poropat, G. and Hauser, G. and Licul, V. and Franjic, N. and Valkovic Zujic, P. and Milic, S.		eng
rayyan-1143496598	Risk factors for development of acute necrotizing pancreatitis	2015	Serbian Journal of Experimental and Clinical Research	1820-8665	16	2	121-127	Stojanovic, B. and Spasic, M. and Radosavljevic, I. and Canovic, D. and Radovanovic, D. and Praznik, I. and Prodanovic, N. and Milojevic, A. and Jelic, I. and Babic, Z. and Artinovic, V. and Grubor, I. and Nikolic, L. and Vucicevic, K. and Miljkovic, J. and Divjak, A. and Stefanovic, S. and Jankovic, S.	https://www.embase.com/search/results?subaction=viewrecord&id=L605001735&from=export http://dx.doi.org/10.1515/SJECR-2015-0016	English	10.1515/SJECR-2015-0016
rayyan-1143496599	Autoimmune pancreatitis, a single centre experience within the United Kingdom	2012	HPB	1365-182X	14		207	Storey, R. and Dave, R. and Menon, K. and Aldoori, A. and Smith, A.	https://www.embase.com/search/results?subaction=viewrecord&id=L70818030&from=export http://dx.doi.org/10.1111/j.1477-2574.2012.00511.x	English	10.1111/j.1477-2574.2012.00511.x
rayyan-1143496600	Surgical aspects of pancreatic abscess	1986	British Journal of Surgery	0007-1323	73	8	644-646	Stricker, P. D. and Hunt, D. R.	https://www.embase.com/search/results?subaction=viewrecord&id=L16039368&from=export https://bjssjournals.onlinelibrary.wiley.com/doi/abs/10.1002/bjs.1800730823?sid=nlm%3Apubmed	English
rayyan-1143496601	Multidisciplinary management of surgical disorders of the pancreas in childhood	2005	Journal of Pediatric Gastroenterology and Nutrition	0277-2116	40	3	363-367	Stringer, M. D. and Davison, S. M. and McClean, P. and Rajwal, S. and Puntis, J. W. L. and Sheridan, M. and Ramsden, W. and Wodley, H.	https://www.embase.com/search/results?subaction=viewrecord&id=L40344106&from=export http://dx.doi.org/10.1097/01.MPG.0000153007.38363.37	English
rayyan-1143496602	Percutaneous drainage of pancreatic necrosis: Beyond the panter trial	2014	Pancreas	0885-3177	43	8	1411	Sugimoto, M. and Flint, G. S. and Boyce, C. J. and Kirkham, J. C. and Harris, T. J. and Carr, S. M. and Sonntag, D. P. and Nelson, B. D. and Barton, J. G. and Traverso, L. W.	https://www.embase.com/search/results?subaction=viewrecord&id=L71837756&from=export http://dx.doi.org/10.1097/MPA.0000000000000231	English	10.1097/MPA.0000000000000231
rayyan-1143496604	Biliary stenosis and gastric outlet obstruction: Complications after acute pancreatitis	2015	Gastroenterology	0016-5085	148	4	S1183	Sugimoto, M. and Flint, G. S. and Kirkham, J. C. and Boyce, C. and Harris, T. and Carr, S. and Sonntag, D. and Nelson, B. D. and Barton, J. and Traverso, L. W.	https://www.embase.com/search/results?subaction=viewrecord&id=L71888400&from=export	English
rayyan-1143496605	A percutaneous drainage protocol for severe and moderately severe acute pancreatitis	2015	Surg Endosc	0930-2794	29	11	3282-91	Sugimoto, M. and Sonntag, D. P. and Flint, G. S. and Boyce, C. J. and Kirkham, J. C. and Harris, T. J. and Carr, S. M. and Nelson, B. D. and Barton, J. G. and Traverso, L. W.	https://link.springer.com/article/10.1007/s00464-015-4077-1	eng
rayyan-1143496606	Better Outcomes if Percutaneous Drainage Is Used Early and Proactively in the Course of Necrotizing Pancreatitis	2016	J Vasc Interv Radiol	1051-0443	27	3	418-25	Sugimoto, M. and Sonntag, D. P. and Flint, G. S. and Boyce, C. J. and Kirkham, J. C. and Harris, T. J. and Carr, S. M. and Nelson, B. D. and Bell, D. A. and Barton, J. G. and Traverso, L. W.	https://www.jvir.org/article/S1051-0443(15)01181-1/fulltext	eng
rayyan-1143496607	Biliary Stenosis and Gastric Outlet Obstruction: Late Complications After Acute Pancreatitis With Pancreatic Duct Disruption	2018	Pancreas	0885-3177	47	6	772-777	Sugimoto, M. and Sonntag, D. P. and Flint, G. S. and Boyce, C. J. and Kirkham, J. C. and Harris, T. J. and Carr, S. M. and Nelson, B. D. and Bell, D. A. and Barton, J. G. and Traverso, L. W.		eng
rayyan-1143496608	Acute biliary pancreatitis: the roles of endoscopic ultrasonography and endoscopic retrograde cholangiopancreatography	1998	Surgery	0039-6060 (Print) 0039-6060	124	1	14-21	Sugiyama, M. and Atomi, Y.		eng
rayyan-1143496609	Risk factors for acute biliary pancreatitis	2004	Gastrointestinal Endoscopy	0016-5107	60	2	210-212	Sugiyama, M. and Atomi, Y.	https://www.embase.com/search/results?subaction=viewrecord&id=L38980670&from=export http://dx.doi.org/10.1016/S0016-5107(04)01552-4	English	10.1016/S0016-5107(04)01552-4
rayyan-1143496610	Pancreatic disorders associated with anomalous pancreaticobiliary junction	1999	Surgery	0039-6060	126	3	492-497	Sugiyama, M. and Atomi, Y. and Kuroda, A.	https://www.embase.com/search/results?subaction=viewrecord&id=L29421036&from=export http://dx.doi.org/10.1016/S0039-6060(99)70090-5	English	10.1016/S0039-6060(99)70090-5
rayyan-1143496611	Predictive factors for acute pancreatitis and hyperamylasemia after endoscopic papillary balloon dilation	2003	Gastrointestinal Endoscopy	0016-5107	57	4	531-535	Sugiyama, M. and Izumisato, Y. and Abe, N. and Masaki, T. and Mori, T. and Atomi, Y.	https://www.embase.com/search/results?subaction=viewrecord&id=L36402720&from=export http://dx.doi.org/10.1067/mge.2003.143	English	10.1067/mge.2003.143
rayyan-1143496613	EUS-guided intervention in walled-off pancreatic necrosis (WOPN): Single-center experience with long-term followup	2014	Swiss Medical Weekly	1424-7860	144		8S	Sulz, M. C. and Meyenberger, C.	https://www.embase.com/search/results?subaction=viewrecord&id=L71751426&from=export	English
rayyan-1143496614	Modified gastrointestinal failure score for patients with severe acute pancreatitis	2013	Surg Today	0941-1291	43	5	506-13	Sun, J. K. and Li, W. Q. and Ni, H. B. and Ke, L. and Tong, Z. H. and Li, N. and Li, J. S.	https://link.springer.com/article/10.1007/s00595-013-0496-6	eng
rayyan-1143496615	Serum-soluble PD-L1 may be a potential diagnostic biomarker in sepsis	2021	Scand J Immunol	0300-9475	94	1	e13049	Sun, S. and Chen, Y. and Liu, Z. and Tian, R. and Liu, J. and Chen, E. and Mao, E. and Pan, T. and Qu, H.	https://onlinelibrary.wiley.com/doi/pdfdirect/10.1111/sji.13049?download=true	eng
rayyan-1143496616	High-volume hemofiltration plus hemoperfusion for hyperlipidemic severe acute pancreatitis: a controlled pilot study	2015	Ann Saudi Med	0256-4947 (Print) 0256-4947	35	5	352-8	Sun, S. and He, L. and Bai, M. and Liu, H. and Li, Y. and Li, L. and Yu, Y. and Shou, M. and Jing, R. and Zhao, L. and Huang, C. and Wang, H.		eng
rayyan-1143496618	The effects of fluid resuscitation according to PiCCO on the early stage of severe acute pancreatitis	2015	Pancreatology	1424-3903	15	5	497-502	Sun, Y. and Lu, Z. H. and Zhang, X. S. and Geng, X. P. and Cao, L. J. and Yin, L.		eng
rayyan-1143496619	Criteria for diagnosis of acute pancreatitis in Japan and clinical implications	1998	Pancreas	0885-3177 (Print) 0885-3177	16	3	243-9	Sunamura, M. and Lozonschi, L. and Takeda, K. and Kobari, M. and Matsuno, S.		eng
rayyan-1143496620	Acute pancreatitis secondary to ciprofloxacin therapy in patients with infectious colitis	2014	Gut Liver	1976-2283 (Print) 1976-2283	8	3	265-70	Sung, H. Y. and Kim, J. I. and Lee, H. J. and Cho, H. J. and Cheung, D. Y. and Kim, S. S. and Cho, S. H. and Kim, J. K.	https://www.gutnliver.org/journal/view.html?doi=10.5009/gnl.2014.8.3.265	eng
rayyan-1143496622	The Modified Early Warning Score (MEWS): an instant physiological prognostic indicator of poor outcome in acute pancreatitis	2014	Jop	1590-8577	15	6	569-76	Suppiah, A. and Malde, D. and Arab, T. and Hamed, M. and Allgar, V. and Morris-Stiff, G. and Smith, A.		eng
rayyan-1143496623	The prognostic value of the neutrophil-lymphocyte ratio (NLR) in acute pancreatitis: identification of an optimal NLR	2013	J Gastrointest Surg	1091-255x	17	4	675-81	Suppiah, A. and Malde, D. and Arab, T. and Hamed, M. and Allgar, V. and Smith, A. M. and Morris-Stiff, G.	https://link.springer.com/article/10.1007/s11605-012-2121-1	eng
rayyan-1143496624	Modified early warning score (MEWS): A user friendly and sensitive predictor of poor outcome in acute pancreatitis	2012	Pancreatology	1424-3903	12	3	e11-e12	Suppiah, A. and Malde, D. J. and Arab, T. and Hamed, M. and Aldouri, A. and Menon, K. and Smith, A. M.	https://www.embase.com/search/results?subaction=viewrecord&id=L70819425&from=export	English
rayyan-1143496625	Neutrophil to lymphocyte ratio: Predictor of poor outcome in acute pancreatitis	2012	Pancreatology	1424-3903	12	3	e5	Suppiah, A. and Malde, D. J. and Arab, T. and Smith, A. M. and Morris-Stiff, G.	https://www.embase.com/search/results?subaction=viewrecord&id=L70819412&from=export	English
rayyan-1143496627	A prospective study of hyperamylasemia and pancreatitis after cardiopulmonary bypass	1985	Ann Thorac Surg	0003-4975 (Print) 0003-4975	39	5	409-11	Svensson, L. G. and Decker, G. and Kinsley, R. B.		eng
rayyan-1143496630	Defining pancreatitis as a risk factor for pancreatic cancer: The role, incidence, and timeline of development	2019	Pancreas	1536-4828 0885-3177	48	8	1098-1101	Syed, A. and Babich, O. and Thakkar, P. and Patel, A. and Abdul-Baki, H. and Farah, K. and Morrissey, S. and Mitre, M. and Dhawan, M. and Kochhar, G. and Kulkarni, A. and Thakkar, S.	https://www.embase.com/search/results?subaction=viewrecord&id=L629082045&from=export http://dx.doi.org/10.1097/MPA.0000000000001367	English
rayyan-1143496631	Pancreatitis in Fontan patients is related to impaired ventricular relaxation	2003	Annals of thoracic surgery		75	1	153‚Äê7
rayyan-1143496632	Challenging the necessity of arterial blood gas sampling in acute pancreatitis without respiratory compromise	2019	British Journal of Surgery	1365-2168	106		72-73	Sykes, M. and Townsend, D. and Kostelec, P. and Mitra, A.	https://www.embase.com/search/results?subaction=viewrecord&id=L631731579&from=export	English
rayyan-1143496633	Aging or comorbidities in acute pancreatitis: which one is the bad guy?	2019	Pancreatology	1424-3911 1424-3903	19		S144	Szak√°cs, Z. and P√©csi, D. and Izb√©ki, F. and Papp, M. and Kov√°cs, G. and Farkas, H. and Gede, N. and Kui, B. and Szab√≥, I. and Shamil, G. and Gervain, J. and Tak√°cs, T. and Sarl√≥s, P. and G√≥di, S. and Varga, M. and Hamvas, J. and Vincze, √Å and Szentesi, A. and P√°rniczky, A. and Hegyi, P.	https://www.embase.com/search/results?subaction=viewrecord&id=L2002071503&from=export http://dx.doi.org/10.1016/j.pan.2019.05.390	English
rayyan-1143496634	Charlson Comorbidity Index is an excellent predictor of outcomes in acute pancreatitis	2018	Pancreatology	1424-3911	18	4	S14-S15	Szakacs, Z. and P√©csi, D. and Izbeki, F. and Papp, M. and √ñrgy Kovacs, G. and Farkas, H. and Gede, N. and Kui, B. and Szabo, I. and Galeev, S. and Gervain, J. and Tak√°cs, T. and Sarlos, P. and G√≥di, S. and Varga, M. and Hamvas, J. and Vincze, A. and Szentesi, A. and P√°rniczky, A. and Hegyi, P.	https://www.embase.com/search/results?subaction=viewrecord&id=L622993856&from=export	English
rayyan-1143496635	Minimally invasive procedures in severe acute pancreatitis treatment - Assessment of benefits and possibilities of use	2014	Wideochirurgia I Inne Techniki Maloinwazyjne	2299-0054 1895-4588	9	2	170-178	Szeliga, J. and Jackowski, M.	https://www.embase.com/search/results?subaction=viewrecord&id=L373524261&from=export http://dx.doi.org/10.5114/wiitm.2014.41628 https://www.ncbi.nlm.nih.gov/pmc/articles/PMC4105673/pdf/WIITM-9-22523.pdf	English
rayyan-1143496636	Surgical treatment of extended walled-off pancreatic necrosis	2015	Pancreatology	1424-3903	15	3	S58-S59	Szentkereszty, Z. and Balog, K. and Csiszk√≥, A. and Damjanovich, L.	https://www.embase.com/search/results?subaction=viewrecord&id=L71952163&from=export	English
rayyan-1143496638	Stimulated gastrointestinal hormone release and gallbladder contraction during continuous jejunal feeding in patients with pancreatic pseudocyst is inhibited by octreotide	2000	Int J Pancreatol	0169-4197 (Print) 0169-4197	28	3	215-20	Tak√°cs, T. and Hajnal, F. and N√©meth, J. and Lonovics, J. and Pap, A.	https://link.springer.com/article/10.1385/IJGC:28:3:215	eng
rayyan-1143496640	Moderately severe acute pancreatitis: Prospective validation of this new subgroup of acute pancreatitis	2012	Pancreas	0885-3177 1536-4828	41	2	306-309	Talukdar, R. and Clemens, M. and Vege, S. S.	https://www.embase.com/search/results?subaction=viewrecord&id=L51679323&from=export http://dx.doi.org/10.1097/MPA.0b013e318229794e	English
rayyan-1143496641	Fluid type and volume reduce risk of post-ERCP pancreatitis and length of hospital stay in high-risk patients: a secondary analysis of the INDIEH trial	2020	Endoscopy international open		8	7	E834‚ÄêE839	Talukdar, R. and Kamal, A. and Akshintala, V. S. and Goud, R. and Lakhtakia, S. and Ramchandani, M. K. and Tandan, M. and Rao, G. V. and Nabi, Z. and Gupta, R. and et al.	https://www.cochranelibrary.com/central/doi/10.1002/central/CN-02143792/full https://www.ncbi.nlm.nih.gov/pmc/articles/PMC7359859/pdf/10-1055-a-1149-1359.pdf		10.1055/a-1149-1359
rayyan-1143496642	Timing of laparoscopic surgery in gallstone pancreatitis	1995	Archives of Surgery	0004-0010	130	5	496-500	Tang, E. and Stain, S. C. and Tang, G. and Froes, E. and Berne, T. V. and Frey, C. F. and Fitzgibbons Jr, R. J. and Pellegrini, C. and Moody, F. and Martin Jr, J. K.	https://www.embase.com/search/results?subaction=viewrecord&id=L25146905&from=export	English
rayyan-1143496644	MR imaging of hemorrhage associated with acute pancreatitis	2018	Pancreatology	1424-3903	18	4	363-369	Tang, M. Y. and Chen, T. W. and Bollen, T. L. and Wang, Y. X. and Xue, H. D. and Jin, Z. Y. and Huang, X. H. and Xiao, B. and Li, X. H. and Ji, Y. F. and Zhang, X. M.		eng
rayyan-1143496645	A new logistic regression model for early prediction of severity of acute pancreatitis using magnetic resonance imaging and Acute Physiology and Chronic Health Evaluation II scoring systems	2022	Quant Imaging Med Surg	2223-4292 (Print) 2223-4306	12	9	4424-4434	Tang, M. Y. and Zhou, T. and Ma, L. and Huang, X. H. and Sun, H. and Deng, Y. and Wang, S. Y. and Ji, Y. F. and Xiao, B. and Zhang, X. M.	https://www.ncbi.nlm.nih.gov/pmc/articles/PMC9403592/pdf/qims-12-09-4424.pdf	eng
rayyan-1143496646	Immuno-modulatory effect of somatostatin combined with traditional Chinese medicine on severe acute pancreatitis at early stage: a randomized control trial	2005	Zhong xi yi jie he xue bao [Journal of Chinese integrative medicine]		3	2	103‚Äê107	Tang, W. F. and Wan, M. H. and Zhu, L. and Chen, G. Y. and Xia, Q. and Huang, X.	https://www.cochranelibrary.com/central/doi/10.1002/central/CN-00551439/full
rayyan-1143496647	Neutrophil-to-lymphocyte ratio alone may not be a true indicator of the severity of acute pancreatitis	2019	Turkish Journal of Gastroenterology	2148-5607 1300-4948	30	10	937	Tano«ßlu, A. and D√ºzenli, T.	https://www.embase.com/search/results?subaction=viewrecord&id=L2004164461&from=export http://dx.doi.org/10.5152/tjg.2019.18856	English	10.5152/tjg.2019.18856
rayyan-1143496649	Does sex influence outcomes in patients hospitalized with acute pancreatitis? A national inpatient sampling database analysis	2021	American Journal of Gastroenterology	1572-0241	116		S23	Tariq, U. and Malik, A. and Hans, B. and Karna, R. and Abdul-Baki, H.	https://www.embase.com/search/results?subaction=viewrecord&id=L636474759&from=export http://dx.doi.org/10.14309/01.ajg.0000772192.90306.c6	English
rayyan-1143496650	Does insurance status impact inpatient complications in adult patients hospitalized with acute pancreatitis? A national inpatient sampling database study	2021	American Journal of Gastroenterology	1572-0241	116		S23	Tariq, U. and Malik, A. and Karna, R. and Hans, B. and Abdul-Baki, H.	https://www.embase.com/search/results?subaction=viewrecord&id=L636474722&from=export http://dx.doi.org/10.14309/01.ajg.0000772188.13320.83	English
rayyan-1143496651	Optimal timing of oral refeeding in mild acute pancreatitis: Results of an open randomized multicenter trial	2010	Pancreas	0885-3177	39	7	1088-1092	Teich, N. and Aghdassi, A. and Fischer, J. and Walz, B. and Caca, K. and Wallochny, T. and Von Aretin, A. and Von Boyen, G. and G√∂pel, S. and Ockenga, J. and Leodolter, A. and R√ºddel, J. and Weber, E. and Mayerle, J. and Lerch, M. M. and M√∂ssner, J. and Schiefke, I.	https://www.embase.com/search/results?subaction=viewrecord&id=L50875731&from=export http://dx.doi.org/10.1097/MPA.0b013e3181d3ce05	English
rayyan-1143496652	Selective management of patients with acute biliary pancreatitis	2009	J Gastrointest Surg	1091-255x	13	12	2183-8	Telem, D. A. and Bowman, K. and Hwang, J. and Chin, E. H. and Nguyen, S. Q. and Divino, C. M.	https://link.springer.com/article/10.1007/s11605-009-1041-1	eng
rayyan-1143496653	Pancreatic stent placement for duct disruption	2002	Gastrointestinal Endoscopy	0016-5107	56	1	18-24	Telford, J. J. and Farrell, J. J. and Saltzman, J. R. and Shields, S. J. and Banks, P. A. and Lichtenstein, D. R. and Johannes, R. S. and Kelsey, P. B. and Carr-Locke, D. L.	https://www.embase.com/search/results?subaction=viewrecord&id=L41115044&from=export http://dx.doi.org/10.1067/mge.2002.125107	English
rayyan-1143496654	Urinary trypsinogen activation peptide (TAP) predicts severity in patients with acute pancreatitis	1997	International Journal of Pancreatology	0169-4197	21	2	105-110	Tenner, S. and Fernandez-del Castillo, C. and Warshaw, A. and Steinberg, W. and Hermon-Taylor, J. and Valenzuela, J. E. and Hariri, M. and Hughes, M. and Banks, P. A.	https://www.embase.com/search/results?subaction=viewrecord&id=L27278608&from=export	English
rayyan-1143496657	Pain at 24 hours associated with amylase levels greater than 5 times the upper normal limit as the most reliable indicator of post-ERCP pancreatitis	2001	Gastrointestinal Endoscopy	0016-5107	53	1	33-39	Testoni, P. A. and Bagnolo, F.	https://www.embase.com/search/results?subaction=viewrecord&id=L32109447&from=export http://dx.doi.org/10.1067/mge.2001.111390 https://www.giejournal.org/article/S0016-5107(01)58767-2/fulltext	English
rayyan-1143496658	Infusion of C1-inhibitor plasma concentrate prevents hyperamylasemia induced by endoscopic sphincterotomy	1995	Gastrointestinal Endoscopy	0016-5107	42	4	301-305	Testoni, P. A. and Cicardi, M. and Bergamaschini, L. and Guzzoni, S. and Cugno, M. and Buizza, M. and Bagnolo, F. and Agostoni, A.	https://www.embase.com/search/results?subaction=viewrecord&id=L25314672&from=export http://dx.doi.org/10.1016/S0016-5107(95)70126-5 https://www.giejournal.org/article/S0016-5107(95)70126-5/fulltext	English
rayyan-1143496659	MRCP-secretin test-guided management of idiopathic recurrent pancreatitis: long-term outcomes	2008	Gastrointestinal Endoscopy	0016-5107	67	7	1028-1034	Testoni, P. A. and Mariani, A. and Curioni, S. and Zanello, A. and Masci, E.	https://www.embase.com/search/results?subaction=viewrecord&id=L50030778&from=export http://dx.doi.org/10.1016/j.gie.2007.09.007 https://www.giejournal.org/article/S0016-5107(07)02669-7/fulltext	English	10.1016/j.gie.2007.09.007
rayyan-1143496660	Lipase activity in serum measured with Ektachem is often increased in nonpancreatic disorders	1991	Clinical Chemistry	0009-9147	37	3	447-451	Tetrault, G. A.	https://www.embase.com/search/results?subaction=viewrecord&id=L21170948&from=export http://dx.doi.org/10.1093/clinchem/37.3.447	English
rayyan-1143496661	ChildrenWith Acute Recurrent or Chronic Pancreatitis Have Equally Low Health-Related Quality of Life, Emotional and Behavioral Problems	2020	Pancreas	1536-4828	49	10	1432-1433	Tham, S. W. and Gariepy, C. E. and Appana, S. and Cress, G. and Abu-El-Haija, M. and Barth, B. and Bellin, M. D. and Ellery, K. and Fishman, D. S. and Giefer, M. J. and Goday, P. and Gonska, T. and Heyman, M. B. and Husain, S. Z. and Lin, T. K. and Liu, Q. Y. and Mascarenhas, M. R. and Maqbool, A. and McFerron, B. and Morinville, V. D. and Nathan, J. D. and Ooi, C. Y. and Perito, E. R. and Pohl, …	https://www.embase.com/search/results?subaction=viewrecord&id=L633718482&from=export	English
rayyan-1143496662	Health-Related Quality of Life in Pediatric Acute Recurrent or Chronic Pancreatitis: Association With Biopsychosocial Risk Factors	2022	J Pediatr Gastroenterol Nutr	0277-2116 (Print) 0277-2116	74	5	636-642	Tham, S. W. and Wang, F. and Gariepy, C. E. and Cress, G. A. and Abu-El-Haija, M. A. and Bellin, M. D. and Ellery, K. M. and Fishman, D. S. and Gonska, T. and Heyman, M. B. and Lin, T. K. and Maqbool, A. and McFerron, B. A. and Morinville, V. D. and Nathan, J. D. and Ooi, C. Y. and Perito, E. R. and Schwarzenberg, S. J. and Sellers, Z. M. and Shah, U. and Troendle, D. M. and Wilschanski, M. and Z…	https://www.ingentaconnect.com/content/wk/mpg/2022/00000074/00000005/art00026	eng
[truncated: 250 more rows]

## Sheet: Wrong_outcome_CR
key	title	year	journal	issn	volume	issue	pages	authors	url	language	doi
[truncated: 295 more rows]

## Sheet: Wrong_study_design_original_poo
key	title	year	journal	issn	volume	issue	pages	authors	url	language	doi
[truncated: 49 more rows]

## Sheet: Wrong_study_design_CR
key	title	year	journal	issn	volume	issue	pages	authors	url	language	doi
[truncated: 4 more rows]

[truncated: 9 more sheets: Wrong_population_original_pool, Wrong_population_CR, Wrong_publication_type_original, Wrong_publication_type_CR, Overlaping_population_original, Overlaping_population_CR, No_PDF_original_pool, No_PDF_CR, Already_in_original_pool_CR]
